# Supplementary material for: (2E)-1-(4-Amino­phen­yl)-3-(2,4-dichloro­phen­yl)prop-2-en-1-one
Source: Acta Crystallogr Sect E Struct Rep Online. 2011 Jun 11;67(Pt 7):o1616–7. doi: 10.1107/S1600536811020460 (PMC3152147; doi:10.1107/S1600536811020460)
Supplement: Supplementary file 2 [file e-67-o1616-Isup2.hkl]

#
# h,k,l, Fc-squared, Fo-squared, sigma(Fo-squared) and status flag
#
data_I
_shelx_title ' SCNH- 2 in P2(1)/c'
_shelx_refln_list_code          4
_shelx_F_calc_maximum      187.06
_exptl_crystal_F_000       600.00
_reflns_d_resolution_high  0.8101
 
loop_
 _symmetry_equiv_pos_as_xyz
 'x, y, z'
 '-x, y+1/2, -z+1/2'
 '-x, -y, -z'
 'x, -y-1/2, z-1/2'
 
_cell_length_a    22.7705
_cell_length_b     3.9889
_cell_length_c    14.7848
_cell_angle_alpha  90.000
_cell_angle_beta   92.401
_cell_angle_gamma  90.000
 
_shelx_F_squared_multiplier     1.000
 
loop_
 _refln_index_h
 _refln_index_k
 _refln_index_l
 _refln_F_squared_calc
 _refln_F_squared_meas
 _refln_F_squared_sigma
 _refln_observed_status
   4   0   0     1928.23     2507.40     39.68 o
   5   0   0    11392.89    12897.68    167.36 o
   6   0   0     2814.18     3621.97     36.29 o
   7   0   0        4.45       17.63      4.08 o
   8   0   0      610.66      592.50      8.66 o
   9   0   0     5572.11     5612.35     45.39 o
  10   0   0      194.19      308.50      7.50 o
  11   0   0    10829.74    11970.73     46.24 o
  12   0   0     3240.09     4217.05     28.36 o
  13   0   0      233.69      290.60     15.62 o
  14   0   0     2707.63     2858.76     40.88 o
  15   0   0      574.75      537.86     20.50 o
  16   0   0      480.28      461.03     19.97 o
  17   0   0       52.18       54.75     12.06 o
  18   0   0       64.95       63.03     12.37 o
  19   0   0      201.96      228.13     17.12 o
  20   0   0      760.04      757.12     27.32 o
  21   0   0      295.38      289.29     19.20 o
  22   0   0      374.98      312.92     19.79 o
  23   0   0      283.01      263.37     19.25 o
  24   0   0        1.51        7.32     13.05 o
  25   0   0       86.08      108.54     17.00 o
  26   0   0        0.67        6.08     13.24 o
  27   0   0       75.66       56.73     16.71 o
  28   0   0       16.14       10.29     13.49 o
   1   1   0     4420.84     4469.57     61.19 o
   2   1   0     4489.16     4717.74     57.59 o
   3   1   0     7190.78     7974.21     87.41 o
   4   1   0     7923.83     8130.89     35.77 o
   5   1   0      159.10      161.90     15.22 o
   6   1   0      294.82      241.96      6.03 o
   7   1   0      519.40      482.67     17.39 o
   8   1   0      403.02      412.06     10.60 o
   9   1   0     7291.52     7841.76    137.35 o
  10   1   0      236.88      258.08     10.36 o
  11   1   0       25.25       50.75      8.88 o
  12   1   0       33.68       45.85      6.01 o
  13   1   0      305.27      338.28     13.79 o
  14   1   0      114.87      114.70      6.24 o
  15   1   0       65.55       51.06      5.37 o
  16   1   0       29.71       25.66      6.95 o
  17   1   0       43.08       54.40      8.17 o
  18   1   0      225.26      216.67     11.77 o
  19   1   0      564.93      505.64     15.59 o
  20   1   0       38.53       46.06      8.51 o
  21   1   0        0.12       -1.83      7.74 o
  22   1   0       19.24       21.78      8.69 o
  23   1   0       30.41       58.38     10.04 o
  24   1   0      172.77      159.71     12.40 o
  25   1   0       13.10       29.42      9.47 o
  26   1   0      107.03       77.79     13.82 o
  27   1   0        0.17        1.11     14.86 o
   0   2   0      568.43      611.83      9.62 o
   1   2   0        3.55        5.63      3.02 o
   2   2   0      382.88      343.48      6.69 o
   3   2   0      153.15      145.09     11.69 o
   4   2   0      218.73      248.60     17.10 o
   5   2   0        3.16        5.46      6.04 o
   6   2   0      369.33      423.26     22.40 o
   7   2   0      749.73      773.54     22.01 o
   8   2   0      619.40      636.55     12.60 o
   9   2   0      382.52      401.94     10.58 o
  10   2   0       77.11       78.67      6.43 o
  11   2   0       34.55       25.56      2.56 o
  12   2   0      172.83      166.11     14.35 o
  13   2   0      573.08      499.75     17.37 o
  14   2   0       10.34       16.13      4.65 o
  15   2   0        8.58        9.19      4.78 o
  16   2   0       23.17       28.68      6.09 o
  17   2   0       67.66       72.07      5.38 o
  18   2   0       90.06       97.85      8.46 o
  19   2   0       60.33       63.72     15.84 o
  20   2   0        7.66       -2.58     13.47 o
  21   2   0       58.73       75.14     16.39 o
  22   2   0       35.98       61.14     16.43 o
  23   2   0      120.45      128.16     19.28 o
  24   2   0       41.87       31.31     15.57 o
  25   2   0        0.01        0.69     16.10 o
   1   3   0       38.64       40.68      4.49 o
   2   3   0      138.99      149.50      8.77 o
   3   3   0        4.51        4.87      2.19 o
   4   3   0       27.70       30.33      7.75 o
   5   3   0       66.20       76.47      8.46 o
   6   3   0      128.60      151.26      9.58 o
   7   3   0       72.57       83.96     10.98 o
   8   3   0        3.92        6.04      6.56 o
   9   3   0       20.49       32.95      7.06 o
  10   3   0       28.12       40.56      7.45 o
  11   3   0       22.54       31.82      8.79 o
  12   3   0        0.05       -0.19     12.86 o
  13   3   0        0.01        8.64     12.96 o
  14   3   0       57.65       56.44     15.78 o
  15   3   0        0.07        7.82     13.38 o
  16   3   0       43.52       50.08     14.84 o
  17   3   0      106.88       93.44     17.94 o
  18   3   0       72.47       67.71     16.60 o
  19   3   0        4.89       16.00     15.31 o
  20   3   0       38.09       52.18     16.93 o
  21   3   0      236.74      222.26     22.55 o
  22   3   0       67.00       71.94     18.59 o
   0   4   0       29.76       42.08     13.84 o
   1   4   0       20.38       31.91     13.40 o
   2   4   0       82.74      112.58     16.03 o
   3   4   0       62.16       75.67     14.70 o
   4   4   0       46.73       46.98      8.83 o
   5   4   0        4.75        7.29      8.09 o
   6   4   0       15.85       23.60     10.25 o
   7   4   0       60.79       56.00      9.82 o
   8   4   0       30.34       16.30      9.27 o
   9   4   0       71.24       75.60     16.30 o
  10   4   0      196.66      213.28     20.71 o
  11   4   0       27.95       35.85     15.58 o
  12   4   0      110.37      127.82     18.39 o
  13   4   0        1.61       10.08     13.53 o
  14   4   0        1.17       -0.45     13.90 o
  15   4   0        0.01        6.64     14.53 o
  16   4   0       12.78       19.41     14.74 o
 -27   1   1       35.99       51.26     16.51 o
 -26   1   1       24.93       33.60     15.52 o
 -25   1   1       43.21       32.86      9.37 o
 -24   1   1      251.15      230.93     17.24 o
 -23   1   1       28.45       39.00      9.03 o
 -22   1   1      194.30      173.77     11.81 o
 -21   1   1        0.04        3.67      7.48 o
 -20   1   1       14.68       23.13      8.20 o
 -19   1   1      481.66      434.26     16.01 o
 -18   1   1      529.55      526.30     23.21 o
 -17   1   1      925.27      876.73     18.73 o
 -16   1   1       38.03       25.53      5.36 o
 -15   1   1      454.73      427.32      9.95 o
 -14   1   1      615.79      638.12     17.56 o
 -13   1   1      369.02      336.48     13.75 o
 -12   1   1       81.62       89.96      8.04 o
 -11   1   1      203.22      210.35      9.13 o
 -10   1   1       95.38       82.64      6.87 o
  -9   1   1     4124.10     4394.26    105.38 o
  -8   1   1     2078.15     2006.50     28.14 o
  -7   1   1       27.24       27.11      3.80 o
  -6   1   1     4980.85     5307.00     36.83 o
  -5   1   1       25.70       23.99      3.16 o
  -4   1   1      758.74      630.97     26.25 o
  -3   1   1     4220.66     4768.28     42.84 o
  -2   1   1     3470.76     3549.25     69.34 o
  -1   1   1       62.45       57.94      2.98 o
   0   1   1      404.14      439.95      5.78 o
   1   1   1     1928.08     2214.67     44.49 o
   2   1   1      178.93      201.27     11.29 o
   3   1   1    20111.22    20146.19    294.34 o
   4   1   1     1014.40      913.14     20.99 o
   5   1   1     3517.68     3572.37     60.59 o
   6   1   1      398.88      399.65     11.33 o
   7   1   1       24.92       36.06      3.53 o
   8   1   1        3.33       18.26      4.17 o
   9   1   1      244.62      305.29      7.22 o
  10   1   1      250.01      259.51     10.11 o
  11   1   1      191.60      192.94      6.05 o
  12   1   1      256.24      216.50      6.40 o
  13   1   1     1096.55      995.47     43.88 o
  14   1   1      180.95      176.74      9.47 o
  15   1   1        7.02       19.87      7.04 o
  16   1   1       17.70       22.76      6.83 o
  17   1   1       31.96       45.19      8.08 o
  18   1   1        5.69        9.37     11.07 o
  19   1   1       25.14       16.89      8.06 o
  20   1   1        1.17        6.44      7.60 o
  21   1   1        4.10        8.17      7.84 o
  22   1   1       66.38       61.76      9.50 o
  23   1   1       13.32        8.78      8.31 o
  24   1   1        0.52       -0.40      8.54 o
  25   1   1        0.50        7.54      8.84 o
  26   1   1       30.93       37.46      9.99 o
  27   1   1        0.97       15.27     15.89 o
 -25   2   1       28.48       12.50     16.04 o
 -24   2   1       12.07        5.76     15.00 o
 -23   2   1       54.84       84.86     17.71 o
 -22   2   1        1.56        0.37     14.41 o
 -21   2   1        4.02        6.52     14.92 o
 -20   2   1       79.28       84.57     17.68 o
 -19   2   1        4.65       11.41      7.82 o
 -18   2   1        1.14       11.40      9.44 o
 -17   2   1        2.65       36.40     17.01 o
 -16   2   1       10.96       12.58      3.27 o
 -15   2   1        8.52       15.70      3.22 o
 -14   2   1        8.98        8.44      2.97 o
 -13   2   1        0.05        0.80      2.42 o
 -12   2   1       25.76       23.45      2.62 o
 -11   2   1        3.77        4.83      2.86 o
 -10   2   1      588.53      636.77     19.92 o
  -9   2   1      526.97      576.20     11.00 o
  -8   2   1      278.51      290.37     13.85 o
  -7   2   1        4.42        2.77      5.10 o
  -6   2   1      402.48      458.90     20.89 o
  -5   2   1      869.61      999.70     21.20 o
  -4   2   1      937.46     1006.58     35.44 o
  -3   2   1       88.21       72.24     18.20 o
  -2   2   1      248.97      266.24     15.31 o
  -1   2   1      325.71      308.94      5.99 o
   0   2   1      808.55      781.47     12.56 o
   1   2   1      899.27      911.47     21.22 o
   2   2   1     1083.19     1157.59     22.02 o
   3   2   1      274.59      265.11      7.42 o
   4   2   1     2126.26     1906.50     85.18 o
   5   2   1      192.12      208.87      9.40 o
   6   2   1       91.76       68.48     16.43 o
   7   2   1     1970.55     2046.48     29.88 o
   8   2   1        0.21        9.38      4.87 o
   9   2   1      597.91      531.10     19.64 o
  10   2   1      962.10      886.19     16.30 o
  11   2   1      194.18      175.93      4.26 o
  12   2   1      320.47      316.49      7.30 o
  13   2   1      244.32      231.96      6.31 o
  14   2   1      397.37      389.66      8.14 o
  15   2   1      325.76      336.16     15.80 o
  16   2   1      616.43      614.59     14.41 o
  17   2   1       41.25       35.89      6.41 o
  18   2   1      109.81      111.83     17.34 o
  19   2   1      183.99      172.34     19.16 o
  20   2   1       85.98      114.49     17.47 o
  21   2   1      179.67      204.31     20.54 o
  22   2   1        2.66       -1.01     14.53 o
  23   2   1       32.62       28.07     15.90 o
  24   2   1      114.87      118.32     18.70 o
  25   2   1       58.65       51.46     17.84 o
 -22   3   1       34.02       44.58     17.00 o
 -21   3   1       16.39       29.11     16.03 o
 -20   3   1        5.99        8.26     15.06 o
 -19   3   1        9.99       26.00     16.41 o
 -18   3   1        0.06        1.69     15.05 o
 -17   3   1        9.98        9.81     14.70 o
 -16   3   1       11.99       -3.44     13.89 o
 -15   3   1        5.26        4.22     14.38 o
 -14   3   1       98.97      142.45     17.94 o
 -13   3   1        4.30        3.67     13.71 o
 -12   3   1       19.07       23.02     14.96 o
 -11   3   1       49.64       61.41     15.15 o
 -10   3   1       15.51       21.21     12.75 o
  -9   3   1      183.01      222.44     18.67 o
  -8   3   1      107.12      115.48     15.18 o
  -7   3   1       19.26       15.92     12.30 o
  -6   3   1        3.21        8.39     11.80 o
  -5   3   1       36.67       40.87     11.79 o
  -4   3   1        9.54       10.59     10.17 o
  -3   3   1        3.29        3.24      2.11 o
  -2   3   1        2.99        4.71      3.60 o
  -1   3   1       30.28       40.09      4.49 o
   0   3   1       19.72       18.58      4.34 o
   1   3   1      354.09      410.14     14.24 o
   2   3   1        4.17        5.49      2.81 o
   3   3   1        1.33        1.14      2.43 o
   4   3   1       13.42       13.30      2.94 o
   5   3   1        0.18        3.41      7.21 o
   6   3   1      179.63      190.17     15.06 o
   7   3   1        0.09        4.91      7.31 o
   8   3   1       81.96       85.57      8.96 o
   9   3   1      170.92      232.64     17.24 o
  10   3   1       24.00       31.08      9.01 o
  11   3   1       67.44       65.07     11.24 o
  12   3   1       66.50       62.86      7.95 o
  13   3   1       21.73       28.30     15.07 o
  14   3   1      236.30      275.31     21.23 o
  15   3   1       13.89       20.60     14.08 o
  16   3   1        4.29       19.85     14.13 o
  17   3   1        9.63       22.22     15.82 o
  18   3   1       22.96       34.76     16.30 o
  19   3   1       25.32       37.96     16.26 o
  20   3   1       18.87       48.03     17.13 o
  21   3   1        5.67        0.61     15.04 o
  22   3   1        4.47        0.79     16.15 o
 -16   4   1        8.35        2.32     15.64 o
 -15   4   1        6.06        6.00     13.74 o
 -14   4   1       12.69       20.42     14.94 o
 -13   4   1       71.04       86.65     16.91 o
 -12   4   1        0.34       13.55     14.24 o
 -11   4   1       14.00       23.11     13.32 o
 -10   4   1        2.16        7.97     13.95 o
  -9   4   1       16.81       12.62     13.54 o
  -8   4   1       43.19       58.37     14.38 o
  -7   4   1       24.11       45.75      9.36 o
  -6   4   1       63.39       44.18      9.41 o
  -5   4   1        2.34        3.72      7.89 o
  -4   4   1        6.75        8.56      7.86 o
  -3   4   1       68.40       69.67     15.10 o
  -2   4   1       47.96       39.39     13.21 o
  -1   4   1       12.26       15.30     13.45 o
   0   4   1        1.03       11.07     14.09 o
   1   4   1        1.04        8.11      9.14 o
   2   4   1       91.95       84.06     14.97 o
   3   4   1       60.33       70.35     14.21 o
   4   4   1       27.59       27.54      8.10 o
   5   4   1       14.69       10.67      7.64 o
   6   4   1      110.19       95.55      9.91 o
   7   4   1        1.31        7.92      8.54 o
   8   4   1      305.27      293.31     26.51 o
   9   4   1        0.89        2.59     13.66 o
  10   4   1      194.15      223.13     20.12 o
  11   4   1       63.79       45.44     14.47 o
  12   4   1       14.11       10.81     13.58 o
  13   4   1       78.68       97.77     16.31 o
  14   4   1       16.38       15.26     14.11 o
  15   4   1        1.84        3.87     14.87 o
  16   4   1        2.46        9.30     14.36 o
 -28   0   2      161.53      137.73     18.08 o
 -27   0   2      292.13      314.01     22.97 o
 -26   0   2       12.52       22.73     13.45 o
 -25   0   2      124.43      113.72     16.72 o
 -24   0   2       48.27       37.46     13.87 o
 -23   0   2       99.28      116.32     15.17 o
 -22   0   2      400.28      363.60     21.60 o
 -21   0   2      151.17      139.50     15.35 o
 -20   0   2       25.83       37.33     13.09 o
 -19   0   2      116.08      126.34     15.89 o
 -18   0   2      168.36      179.11     16.77 o
 -17   0   2      450.90      424.42     20.97 o
 -16   0   2       42.08       29.06     11.34 o
 -15   0   2       91.33      104.03     12.66 o
 -14   0   2       56.38       76.76     11.58 o
 -13   0   2       29.45       28.03      6.95 o
 -12   0   2     3725.69     4001.34     30.69 o
 -11   0   2      476.73      505.06     20.15 o
 -10   0   2      274.01      327.23     18.54 o
  -9   0   2     1147.78     1126.97     19.08 o
  -8   0   2     2060.71     2215.36     21.93 o
  -7   0   2     5020.02     5361.55     43.33 o
  -6   0   2        7.73       32.24      9.33 o
  -5   0   2     1619.56     1183.78    212.50 o
  -4   0   2     6255.50     4706.20   1952.05 o
  -3   0   2     8862.35     7861.05    128.54 o
  -2   0   2     6834.14     5820.53    107.95 o
   2   0   2     6815.95     6512.92    122.57 o
   3   0   2     3428.68     3577.98     76.12 o
   4   0   2     1354.41     1428.86     13.11 o
   5   0   2     6197.09     6115.55     61.25 o
   6   0   2     1129.04     1215.97     14.00 o
   7   0   2      902.19     1021.81     46.84 o
   8   0   2      769.51      670.37     12.40 o
   9   0   2       10.37       17.15      6.47 o
  10   0   2     7815.30     8147.94     60.06 o
  11   0   2     5608.98     6069.04     73.72 o
  12   0   2       42.79       51.56      6.00 o
  13   0   2       33.77       43.68      5.89 o
  14   0   2       53.09       62.42      6.35 o
  15   0   2      177.95      165.68     14.69 o
  16   0   2     1454.09     1375.14     32.61 o
  17   0   2      276.62      297.65     17.76 o
  18   0   2       44.61       34.45     12.52 o
  19   0   2      145.68      157.47     16.01 o
  20   0   2     1006.11      977.25     31.47 o
  21   0   2      197.86      232.82     18.65 o
  22   0   2       17.92       21.38     12.76 o
  23   0   2        0.02       18.33     13.31 o
  24   0   2       21.42       34.12     15.08 o
  25   0   2      500.43      543.30     26.78 o
  26   0   2      107.54      105.39     16.38 o
  27   0   2      196.22      177.41     19.50 o
 -27   1   2        5.60       15.83     15.18 o
 -26   1   2        0.74        4.85     14.87 o
 -25   1   2        1.23        0.28      8.28 o
 -24   1   2       46.84       57.85     11.19 o
 -23   1   2       60.45       74.33      9.84 o
 -22   1   2      171.80      144.57     16.22 o
 -21   1   2        0.59        8.02      8.03 o
 -20   1   2        0.48        2.00      6.37 o
 -19   1   2      135.62      151.31      8.70 o
 -18   1   2      738.06      719.68     24.17 o
 -17   1   2       34.62       35.34      6.47 o
 -16   1   2       73.08       75.80      8.34 o
 -15   1   2       57.69       61.55      5.97 o
 -14   1   2      367.70      364.25      8.80 o
 -13   1   2     2164.14     2278.43     90.28 o
 -12   1   2        5.49       16.82     10.26 o
 -11   1   2      214.42      179.23      8.18 o
 -10   1   2     1945.00     2024.65     69.90 o
  -9   1   2        0.56       16.68      5.55 o
  -8   1   2      540.94      476.39      9.70 o
  -7   1   2      191.70      201.07     13.98 o
  -6   1   2      454.03      424.46     13.66 o
  -5   1   2       84.63       86.88      8.06 o
  -4   1   2     1698.68     1625.86     10.98 o
  -3   1   2     1198.51     1048.67     46.10 o
  -2   1   2     1459.07     1444.94     26.26 o
  -1   1   2     1087.99     1265.17     39.94 o
   0   1   2     1958.67     1940.06     21.83 o
   1   1   2    34992.45    37305.29    702.74 o
   2   1   2     8703.61     8779.87    106.53 o
   3   1   2     1295.71     1319.31      7.97 o
   4   1   2      137.82      193.77      9.07 o
   5   1   2     2933.40     2943.97     44.28 o
   6   1   2      934.49      873.48     19.66 o
   7   1   2     2374.79     2427.96     35.46 o
   8   1   2       17.86       11.94      3.44 o
   9   1   2      414.51      369.33      7.78 o
  10   1   2      201.80      221.94      7.45 o
  11   1   2       54.41       61.68      7.06 o
  12   1   2     1972.49     1890.76     35.98 o
  13   1   2     2006.10     1927.51     63.12 o
  14   1   2      292.05      255.29     10.92 o
  15   1   2       32.62       38.48      7.25 o
  16   1   2      138.49      150.12      9.77 o
  17   1   2       57.69       60.91     11.03 o
  18   1   2       66.46       64.16      8.81 o
  19   1   2        1.43        3.25      7.83 o
  20   1   2        5.78        8.12      8.02 o
  21   1   2       65.25       82.21      9.65 o
  22   1   2       28.12       25.20      8.65 o
  23   1   2       68.05       56.45     10.23 o
  24   1   2       54.27       62.30      9.72 o
  25   1   2      114.21      116.83     11.63 o
  26   1   2        6.93       25.16      9.58 o
  27   1   2        1.35       19.21     14.76 o
 -25   2   2       10.09       10.94     15.91 o
 -24   2   2        1.06       16.43     15.37 o
 -23   2   2       74.15       69.37     17.56 o
 -22   2   2        0.00       18.27     15.50 o
 -21   2   2       80.00       70.46     18.29 o
 -20   2   2      267.77      279.85     13.58 o
 -19   2   2      429.87      469.30     15.28 o
 -18   2   2      430.08      430.15     20.80 o
 -17   2   2       44.98       40.31     15.60 o
 -16   2   2        0.55       -3.33      5.15 o
 -15   2   2      125.44      106.60     20.57 o
 -14   2   2       58.02       43.05      6.37 o
 -13   2   2       26.80       20.08      3.73 o
 -12   2   2       53.37       41.27      1.90 o
 -11   2   2       61.33       50.34      7.19 o
 -10   2   2       53.81       36.95      7.37 o
  -9   2   2       17.14       27.89     12.41 o
  -8   2   2       14.26       10.09     11.43 o
  -7   2   2      904.10      965.60     26.16 o
  -6   2   2      659.37      646.63     20.57 o
  -5   2   2       88.00      101.95      5.98 o
  -4   2   2      389.45      449.44      7.75 o
  -3   2   2        1.26        3.08      1.53 o
  -2   2   2     1451.20     1409.15     33.20 o
  -1   2   2      353.66      369.92     11.65 o
   0   2   2      836.48      911.18     15.16 o
   1   2   2      737.01      724.66     11.09 o
   2   2   2      102.60      100.21      3.86 o
   3   2   2      761.99      758.71     26.28 o
   4   2   2     6939.06     7274.06    100.32 o
   5   2   2      793.00      808.76     22.17 o
   6   2   2      804.01      749.14     43.65 o
   7   2   2      556.64      566.17     19.45 o
   8   2   2      116.57      131.36      6.74 o
   9   2   2      633.01      568.41     14.79 o
  10   2   2      172.79      185.86      4.71 o
  11   2   2      130.68      132.36      4.51 o
  12   2   2       22.68       18.51      3.93 o
  13   2   2       55.14       64.04      4.99 o
  14   2   2       75.76       74.30      3.76 o
  15   2   2      251.01      200.63     10.71 o
  16   2   2       52.68       50.67      6.91 o
  17   2   2      176.24      154.51      8.80 o
  18   2   2      424.22      425.45     24.90 o
  19   2   2       20.26       17.16     14.29 o
  20   2   2       11.87       21.88     14.75 o
  21   2   2        1.62        4.61     14.95 o
  22   2   2        4.35        7.23     14.90 o
  23   2   2       31.18       43.66     16.24 o
  24   2   2       40.42       41.12     17.06 o
  25   2   2        1.99        3.84     16.04 o
 -22   3   2      260.11      248.32     23.36 o
 -21   3   2        0.04       -0.21     14.78 o
 -20   3   2       36.40       44.91     16.89 o
 -19   3   2        0.00       18.07     16.38 o
 -18   3   2        4.77       21.24     16.16 o
 -17   3   2       51.68       51.72     16.40 o
 -16   3   2       97.49       97.71     17.76 o
 -15   3   2      130.39      159.27     19.59 o
 -14   3   2       10.04       21.17     14.37 o
 -13   3   2       18.59       30.89     14.45 o
 -12   3   2       41.54       48.24     14.68 o
 -11   3   2      734.83      742.74     28.29 o
 -10   3   2      180.17      183.82     17.15 o
  -9   3   2       13.77       16.85     12.25 o
  -8   3   2       84.32       98.27     14.13 o
  -7   3   2      179.29      173.21     15.59 o
  -6   3   2      685.55      661.27     24.26 o
  -5   3   2      384.90      367.21     19.25 o
  -4   3   2       49.45       58.78     11.86 o
  -3   3   2       58.07       50.52     11.99 o
  -2   3   2      329.16      320.02     16.40 o
  -1   3   2      706.50      671.12     10.06 o
   0   3   2      444.75      445.40      9.60 o
   1   3   2       38.47       38.13      3.70 o
   2   3   2       24.18       21.29      3.31 o
   3   3   2       46.02       54.75      4.90 o
   4   3   2      180.15      177.48     20.20 o
   5   3   2      717.06      654.18     63.36 o
   6   3   2      212.65      214.99     11.23 o
   7   3   2      194.72      180.16     11.73 o
   8   3   2       35.36       46.15      8.38 o
   9   3   2      297.30      316.19     12.89 o
  10   3   2      603.48      596.22     16.23 o
  11   3   2      678.26      693.97     17.58 o
  12   3   2       23.74       35.21      7.91 o
  13   3   2       10.50       10.05      6.58 o
  14   3   2      183.87      198.12     19.82 o
  15   3   2        0.32       25.02     14.32 o
  16   3   2       64.04       52.95     15.51 o
  17   3   2        0.29        5.82     14.95 o
  18   3   2       26.81       20.02     15.15 o
  19   3   2       59.48       48.51     17.25 o
  20   3   2       19.09       24.56     16.36 o
  21   3   2       15.72        9.15     16.66 o
 -16   4   2        1.05        0.76     13.97 o
 -15   4   2       32.47       41.07     15.85 o
 -14   4   2        1.40       -1.05     15.00 o
 -13   4   2        0.06       -6.34     14.14 o
 -12   4   2        3.45        7.78     14.44 o
 -11   4   2        0.01        0.98     13.64 o
 -10   4   2       14.37       17.64     14.60 o
  -9   4   2       18.75       30.22     14.19 o
  -8   4   2        3.84        1.86     13.53 o
  -7   4   2        2.74        9.96      9.27 o
  -6   4   2        1.96        5.91      8.55 o
  -5   4   2       31.37       26.90      8.97 o
  -4   4   2        0.35       -6.70      8.31 o
  -3   4   2        1.50        4.72      7.87 o
  -2   4   2       49.98       36.69     14.41 o
  -1   4   2        1.70        0.82     12.78 o
   0   4   2        8.72       12.12     13.57 o
   1   4   2        0.02        4.71     14.40 o
   2   4   2        5.42        2.57      8.59 o
   3   4   2       50.72       43.47     12.48 o
   4   4   2        0.79        2.39     10.79 o
   5   4   2        5.51        8.21      6.16 o
   6   4   2       21.68       23.90      6.96 o
   7   4   2        0.09        5.41      6.62 o
   8   4   2      375.09      364.36     33.65 o
   9   4   2        0.11        4.88     14.02 o
  10   4   2       15.41       12.53     14.41 o
  11   4   2        1.52       16.30     15.10 o
  12   4   2       24.29        9.58     15.09 o
  13   4   2        1.25       -9.97     14.08 o
  14   4   2       23.58       34.17     15.51 o
  15   4   2       14.93       29.03     15.71 o
 -27   1   3        0.68        1.33     15.09 o
 -26   1   3        1.80        7.84     14.97 o
 -25   1   3       37.00       32.86      9.43 o
 -24   1   3       11.52        1.55      8.60 o
 -23   1   3        0.60        2.95      8.99 o
 -22   1   3       35.16       29.54      8.95 o
 -21   1   3       10.32        7.19      6.57 o
 -20   1   3      163.19      146.23     13.29 o
 -19   1   3       30.76       26.79      7.19 o
 -18   1   3       79.81       99.58      8.29 o
 -17   1   3       74.10       78.47      7.73 o
 -16   1   3      150.76      141.37     12.31 o
 -15   1   3      133.12      124.09     12.41 o
 -14   1   3        5.79        7.78      3.52 o
 -13   1   3      244.76      306.30     23.96 o
 -12   1   3       38.90       30.50      4.54 o
 -11   1   3      472.33      519.25     24.69 o
 -10   1   3      134.90      155.07      7.73 o
  -9   1   3      312.89      293.59      9.16 o
  -8   1   3     1255.53     1279.66     15.23 o
  -7   1   3       57.86       53.08      4.27 o
  -6   1   3     1411.87     1438.12     43.03 o
  -5   1   3      804.78      660.97    104.29 o
  -4   1   3      919.83      841.50     45.65 o
  -3   1   3      452.79      423.44     11.48 o
  -2   1   3      522.03      508.60     18.30 o
  -1   1   3        3.05       12.84      2.15 o
   0   1   3       83.79       92.68      5.86 o
   1   1   3    14253.83    13879.88    163.95 o
   2   1   3     3057.87     2918.43     39.70 o
   3   1   3     2789.52     2665.81     35.57 o
   4   1   3        8.56        5.29      1.88 o
   5   1   3        1.94        4.21      2.96 o
   6   1   3      936.46      892.85      9.26 o
   7   1   3      764.89      791.25     16.60 o
   8   1   3      561.54      534.55     12.18 o
   9   1   3      394.64      373.24      8.27 o
  10   1   3      590.81      559.93     22.62 o
  11   1   3      247.93      250.57     15.30 o
  12   1   3      845.80      842.04     46.15 o
  13   1   3     1130.57     1118.80     47.06 o
  14   1   3      788.79      780.23     30.85 o
  15   1   3      437.03      414.06     16.37 o
  16   1   3      217.42      231.17     19.51 o
  17   1   3       35.82       49.17      8.21 o
  18   1   3      525.66      487.18     15.85 o
  19   1   3       14.56       16.15      8.21 o
  20   1   3       58.29       45.72      9.14 o
  21   1   3      204.91      191.53     22.90 o
  22   1   3      174.39      184.46     12.78 o
  23   1   3      309.64      284.48     20.69 o
  24   1   3       11.42       17.35      9.20 o
  25   1   3       90.10       87.38     11.36 o
  26   1   3       18.01       15.07      9.57 o
 -25   2   3       55.27       50.30     17.74 o
 -24   2   3        6.02       20.22     16.42 o
 -23   2   3       12.22        4.57     16.10 o
 -22   2   3       55.40       85.26     18.88 o
 -21   2   3        0.35       10.72      9.67 o
 -20   2   3      291.98      320.93     14.36 o
 -19   2   3       80.65      106.38     13.07 o
 -18   2   3      188.04      158.33     19.32 o
 -17   2   3      443.91      438.69     24.45 o
 -16   2   3      204.86      209.46     16.45 o
 -15   2   3      305.00      228.74     31.28 o
 -14   2   3       19.80       13.18      4.26 o
 -13   2   3      351.30      268.82      6.26 o
 -12   2   3      161.06      128.70     12.80 o
 -11   2   3      100.37       66.45      6.65 o
 -10   2   3      114.96       73.95      2.18 o
  -9   2   3       47.74       89.97     13.79 o
  -8   2   3     2907.34     3103.15     44.59 o
  -7   2   3     1980.46     1813.19     33.82 o
  -6   2   3      109.89      104.19      5.38 o
  -5   2   3      427.12      350.54     35.32 o
  -4   2   3       26.94       28.90      2.55 o
  -3   2   3      296.05      251.44     11.67 o
  -2   2   3       64.35       62.86      4.31 o
  -1   2   3      195.58      225.00      6.29 o
   0   2   3       31.19       34.96      3.25 o
   1   2   3        1.64        5.04      3.02 o
   2   2   3     1027.66     1121.39     22.12 o
   3   2   3       19.34       20.17      3.66 o
   4   2   3     4233.58     4344.65     71.26 o
   5   2   3       95.45       88.48      6.21 o
   6   2   3       14.51       19.51      4.20 o
   7   2   3      353.15      315.82     12.70 o
   8   2   3       30.12       41.76      3.68 o
   9   2   3       15.73       17.43      3.31 o
  10   2   3      340.10      316.36     16.79 o
  11   2   3        0.75        8.51      3.87 o
  12   2   3       90.21      100.05      5.70 o
  13   2   3      251.78      242.28      7.94 o
  14   2   3      175.45      207.97      9.97 o
  15   2   3      278.68      297.06     11.52 o
  16   2   3      125.34      110.79     17.12 o
  17   2   3        6.41       11.25      6.74 o
  18   2   3        2.16        5.16      6.55 o
  19   2   3        4.06        8.52     14.34 o
  20   2   3      132.60      139.52     19.45 o
  21   2   3       23.82       27.72     15.08 o
  22   2   3       39.26       59.63     17.82 o
  23   2   3        0.53       18.00     16.17 o
  24   2   3       74.61       75.73     19.27 o
  25   2   3        9.24       18.02     16.24 o
 -21   3   3       16.15       24.17     16.21 o
 -20   3   3       12.90       14.67     16.01 o
 -19   3   3        2.03       13.04     16.75 o
 -18   3   3        4.73        5.50     16.30 o
 -17   3   3        0.08        1.69     14.89 o
 -16   3   3       34.67       43.79     15.84 o
 -15   3   3      244.47      250.76     21.37 o
 -14   3   3        3.59       26.46     14.21 o
 -13   3   3       23.79       36.11     14.37 o
 -12   3   3       91.91      107.83     16.26 o
 -11   3   3       14.31       16.18     13.86 o
 -10   3   3        0.25        0.46     12.88 o
  -9   3   3      108.09       94.68     14.34 o
  -8   3   3       60.77       59.24     13.34 o
  -7   3   3        9.34       12.70     12.44 o
  -6   3   3        6.39       12.11     12.59 o
  -5   3   3      366.92      324.42     26.50 o
  -4   3   3       35.02       32.27     10.31 o
  -3   3   3      485.31      449.21     35.30 o
  -2   3   3      216.36      192.01     15.03 o
  -1   3   3      334.19      303.42     12.66 o
   0   3   3       13.64       14.08      3.71 o
   1   3   3       16.05       20.14      3.08 o
   2   3   3      243.92      247.43      7.49 o
   3   3   3       14.36       14.77      3.27 o
   4   3   3        6.22        8.97      3.17 o
   5   3   3       10.95       13.12      3.23 o
   6   3   3       78.01       93.24     11.28 o
   7   3   3     1105.48     1053.98     45.20 o
   8   3   3      326.65      353.55     13.95 o
   9   3   3      167.46      202.59     11.80 o
  10   3   3       28.72       48.40      9.43 o
  11   3   3     1860.39     1838.86     28.44 o
  12   3   3       48.09       44.32      8.40 o
  13   3   3       67.28       77.03      8.84 o
  14   3   3       19.76       23.58      7.76 o
  15   3   3        7.05       12.12     14.28 o
  16   3   3       13.21        4.20     14.13 o
  17   3   3       72.99       82.95     17.82 o
  18   3   3       20.77       42.82     16.07 o
  19   3   3       26.40       35.90     16.71 o
  20   3   3       53.66       29.60     17.33 o
  21   3   3       71.90       71.62     19.25 o
 -15   4   3        3.89        4.26     15.80 o
 -14   4   3       16.73       13.08     15.39 o
 -13   4   3        2.21        2.36     14.98 o
 -12   4   3       49.15       54.59     17.47 o
 -11   4   3        4.06        9.25     14.34 o
 -10   4   3        8.77       22.28     14.15 o
  -9   4   3       45.72       57.67     16.40 o
  -8   4   3        6.19       12.75     13.38 o
  -7   4   3        0.47       14.56      9.23 o
  -6   4   3       11.04       11.00      9.36 o
  -5   4   3        0.46        9.01      8.71 o
  -4   4   3      100.59       96.49     10.61 o
  -3   4   3       64.57       54.48      9.30 o
  -2   4   3       11.32       10.50     13.38 o
  -1   4   3        3.62       -0.68     13.14 o
   0   4   3        0.47       -1.42     13.65 o
   1   4   3       52.59       78.80     11.72 o
   2   4   3       13.20       18.40     10.30 o
   3   4   3       15.11        8.96      6.96 o
   4   4   3       10.96       18.01     13.18 o
   5   4   3       35.15       42.29      8.79 o
   6   4   3        3.85        4.51      8.37 o
   7   4   3       31.63       28.19      9.30 o
   8   4   3      167.00      139.43     11.88 o
   9   4   3       32.29       31.86     14.61 o
  10   4   3      150.83      171.69     19.44 o
  11   4   3       47.52       36.97     14.90 o
  12   4   3        0.23        8.38     14.57 o
  13   4   3        0.37       17.68     15.21 o
  14   4   3        7.40       15.72     14.36 o
  15   4   3       30.02       18.61     15.63 o
 -27   0   4      101.70      156.48     18.15 o
 -26   0   4        7.80       16.27     13.95 o
 -25   0   4        2.47        4.60     14.58 o
 -24   0   4        3.66        1.13     13.75 o
 -23   0   4       95.96      102.86     15.55 o
 -22   0   4      216.34      236.43     18.99 o
 -21   0   4        0.15        8.04     12.19 o
 -20   0   4       16.41       26.03     12.76 o
 -19   0   4      120.41      118.92     14.45 o
 -18   0   4      203.13      220.86     17.23 o
 -17   0   4     3209.52     3131.18     40.37 o
 -16   0   4     2184.24     2113.01     32.94 o
 -15   0   4      397.73      415.07     13.66 o
 -14   0   4      302.85      274.27     11.15 o
 -13   0   4      373.22      401.94     12.34 o
 -12   0   4     3581.35     3567.11     88.84 o
 -11   0   4     1319.35     1342.16     38.87 o
 -10   0   4       33.61       28.85      4.71 o
  -9   0   4       15.01       22.11     12.38 o
  -8   0   4     1801.06     1596.97     61.40 o
  -7   0   4      252.93      210.50     15.21 o
  -6   0   4     8994.98     8916.99    479.25 o
  -5   0   4      807.68      764.73     72.67 o
  -4   0   4      845.31      904.91     52.96 o
  -3   0   4     4438.56     4309.24     23.63 o
  -2   0   4     1368.70     1365.40     13.48 o
  -1   0   4    15313.52    14340.36    163.49 o
   0   0   4     2015.67     2159.22     16.43 o
   1   0   4      421.27      423.45      8.69 o
   2   0   4      339.55      299.56      6.04 o
   3   0   4    15782.64    15980.47    185.72 o
   4   0   4     4510.89     4867.80     33.83 o
   5   0   4     1312.53     1538.55     12.95 o
   6   0   4      304.97      362.44     20.56 o
   7   0   4      139.29      150.80      8.03 o
   8   0   4     2689.71     2491.25     33.68 o
   9   0   4     2218.68     2463.79     34.46 o
  10   0   4       97.04      133.49     12.63 o
  11   0   4       25.59       36.26     10.55 o
  12   0   4      456.51      435.34     18.58 o
  13   0   4      865.77      840.12     24.31 o
  14   0   4     1814.06     1870.84     36.17 o
  15   0   4       73.95       77.73      6.99 o
  16   0   4       41.60       68.36     12.72 o
  17   0   4      253.96      212.52     16.80 o
  18   0   4      393.34      372.75     21.15 o
  19   0   4       56.98       48.60     13.51 o
  20   0   4       30.78       49.30     13.46 o
  21   0   4      271.06      237.64     18.53 o
  22   0   4       95.64       97.80     15.68 o
  23   0   4       32.92       29.02     13.12 o
  24   0   4       19.79       34.84     14.29 o
  25   0   4        1.11       18.66     13.27 o
  26   0   4        8.83       14.81     14.14 o
  27   0   4        1.75        3.11     14.09 o
 -27   1   4        5.21        4.37     15.70 o
 -26   1   4      163.23      198.42     22.41 o
 -25   1   4       54.98       81.99     11.10 o
 -24   1   4       17.72       15.85      8.87 o
 -23   1   4        1.43        0.61      6.91 o
 -22   1   4      102.42       89.83      8.54 o
 -21   1   4       86.81       95.84      8.51 o
 -20   1   4       99.10      108.72      9.34 o
 -19   1   4      120.75      122.38      8.58 o
 -18   1   4      787.78      826.31     32.97 o
 -17   1   4      414.74      393.75     16.13 o
 -16   1   4      190.17      200.24     13.15 o
 -15   1   4      390.58      412.56     16.12 o
 -14   1   4      253.51      258.15     11.24 o
 -13   1   4      106.98       94.32      8.08 o
 -12   1   4       20.26       12.20      6.13 o
 -11   1   4      644.62      711.94     14.28 o
 -10   1   4     1683.52     1763.35     21.27 o
  -9   1   4       13.47       19.20      5.45 o
  -8   1   4      689.41      556.43     93.91 o
  -7   1   4     1953.76     2084.40    182.60 o
  -6   1   4      949.25      798.71     11.74 o
  -5   1   4      997.63     1026.60     42.65 o
  -4   1   4      362.82      382.83     12.78 o
  -3   1   4      480.02      429.31     13.04 o
  -2   1   4      316.77      312.20      8.33 o
  -1   1   4      953.08      943.05     13.95 o
   0   1   4       10.10       10.63      2.92 o
   1   1   4      585.81      582.18     14.68 o
   2   1   4      237.31      212.04      4.93 o
   3   1   4      244.08      235.22      5.12 o
   4   1   4       11.23        9.10      3.15 o
   5   1   4     4715.29     4999.95     23.56 o
   6   1   4      504.95      583.54      9.93 o
   7   1   4     1533.37     1476.19     33.41 o
   8   1   4      130.28      111.68      7.99 o
   9   1   4      179.07      207.28      6.92 o
  10   1   4      299.15      246.99     11.76 o
  11   1   4      196.52      214.00     12.88 o
  12   1   4     1642.03     1615.65     59.11 o
  13   1   4      822.02      730.89     16.39 o
  14   1   4        0.10        7.17      6.88 o
  15   1   4      176.92      184.66     10.80 o
  16   1   4      158.02      138.62     10.49 o
  17   1   4       22.40       33.18     12.55 o
  18   1   4     1050.07     1050.97     43.85 o
  19   1   4       78.02       97.78     10.35 o
  20   1   4       15.39       14.20      8.33 o
  21   1   4       36.93       45.46     14.71 o
  22   1   4       68.78       86.82     10.47 o
  23   1   4       62.24       71.56     21.10 o
  24   1   4        4.81        2.60      9.04 o
  25   1   4       10.56        9.51      9.28 o
  26   1   4       73.86       92.25     11.36 o
 -25   2   4        1.29       -5.41     16.52 o
 -24   2   4      112.49      125.73     21.33 o
 -23   2   4       40.07       40.48     17.56 o
 -22   2   4       41.16       41.60     10.80 o
 -21   2   4      657.52      662.41     24.82 o
 -20   2   4        7.34       33.13     12.94 o
 -19   2   4        0.66        5.13     14.96 o
 -18   2   4       13.28       15.88     14.44 o
 -17   2   4       63.07       68.66     15.37 o
 -16   2   4        1.11        8.65     14.25 o
 -15   2   4      254.66      210.98     15.47 o
 -14   2   4      123.54      130.82      8.20 o
 -13   2   4        7.18       10.03      4.52 o
 -12   2   4        2.81        3.46      2.62 o
 -11   2   4      189.51      182.07     14.63 o
 -10   2   4     1339.93     1159.15     43.93 o
  -9   2   4      267.40      249.78     21.64 o
  -8   2   4      269.68      193.78     17.59 o
  -7   2   4       17.86       17.83      7.03 o
  -6   2   4      124.47      107.67      6.76 o
  -5   2   4      354.56      336.67     17.25 o
  -4   2   4      573.14      497.52     17.21 o
  -3   2   4      242.59      212.88      6.86 o
  -2   2   4        5.95        9.86      2.60 o
  -1   2   4       29.30       37.66      4.29 o
   0   2   4        0.16        3.60      3.57 o
   1   2   4     2609.00     2691.90     34.01 o
   2   2   4     2338.60     2612.04     31.98 o
   3   2   4      730.45      793.75     12.78 o
   4   2   4      794.92      883.87     21.28 o
   5   2   4       56.57       62.74      5.13 o
   6   2   4     2558.72     2555.33     43.56 o
   7   2   4      242.46      236.81     10.92 o
   8   2   4       34.42       29.06      3.79 o
   9   2   4       47.68       31.09     10.92 o
  10   2   4      628.31      629.93     12.07 o
  11   2   4       82.77       79.56      5.68 o
  12   2   4     1652.53     1616.51     79.16 o
  13   2   4       37.75       45.07     11.48 o
  14   2   4     1812.25     1796.03     67.11 o
  15   2   4      185.36      211.65     16.78 o
  16   2   4        0.08        8.69      7.14 o
  17   2   4      205.62      180.49     24.82 o
  18   2   4       45.13       37.14      7.79 o
  19   2   4        0.80        3.80     14.66 o
  20   2   4        6.07       12.28     15.58 o
  21   2   4      110.57      133.71     19.81 o
  22   2   4        5.82       18.19     16.54 o
  23   2   4        8.11        6.86     15.27 o
  24   2   4       34.14       66.34     18.40 o
 -21   3   4       14.19        8.19     15.80 o
 -20   3   4       45.61       22.33     16.79 o
 -19   3   4       14.81       31.90     16.43 o
 -18   3   4      127.31      143.59     19.62 o
 -17   3   4        0.69       10.30     14.96 o
 -16   3   4        2.36        8.41     14.56 o
 -15   3   4        0.04        2.40     13.97 o
 -14   3   4       81.45       72.52     15.71 o
 -13   3   4       57.38       54.62     14.88 o
 -12   3   4        0.42        0.63     13.70 o
 -11   3   4        1.85        1.72     12.94 o
 -10   3   4        1.29       -3.05     12.64 o
  -9   3   4        4.27        8.72     13.08 o
  -8   3   4       35.77       55.67     13.25 o
  -7   3   4        3.60       13.19     12.39 o
  -6   3   4      157.15      147.68     11.64 o
  -5   3   4       65.04       54.92      9.87 o
  -4   3   4       12.78        8.35      2.74 o
  -3   3   4       19.67       20.69      3.91 o
  -2   3   4       14.24       18.41      4.33 o
  -1   3   4        2.33        1.00      4.28 o
   0   3   4        1.63        5.96      3.82 o
   1   3   4        1.49        3.46      4.38 o
   2   3   4       13.83       22.83      6.12 o
   3   3   4      111.37      100.75      6.87 o
   4   3   4       84.44       80.76      8.39 o
   5   3   4     1328.98     1278.26     62.23 o
   6   3   4       74.74       75.29      6.67 o
   7   3   4      207.17      188.12     11.77 o
   8   3   4        8.95       17.17      8.19 o
   9   3   4      120.94      137.98     11.04 o
  10   3   4      244.02      241.46     12.64 o
  11   3   4       13.69       20.84      8.30 o
  12   3   4       29.89       29.65      8.23 o
  13   3   4       33.41       38.11     11.31 o
  14   3   4       80.97       92.00     11.39 o
  15   3   4      123.81      128.91     10.59 o
  16   3   4      165.95      195.74     20.97 o
  17   3   4      172.86      157.94     20.53 o
  18   3   4        5.90       20.04     16.03 o
  19   3   4       24.82       36.45     16.51 o
  20   3   4       80.77       90.94     18.31 o
  21   3   4      118.41      140.71     21.36 o
 -15   4   4        0.14        2.63     16.35 o
 -14   4   4       39.76       26.15     16.25 o
 -13   4   4       27.54       35.36     16.06 o
 -12   4   4        2.12        3.11     14.58 o
 -11   4   4        6.40        7.95     13.89 o
 -10   4   4        2.89        4.79     12.76 o
  -9   4   4       27.09       22.70     14.17 o
  -8   4   4       14.41       38.24     14.55 o
  -7   4   4       37.82       56.69     10.45 o
  -6   4   4       45.02       55.75     11.79 o
  -5   4   4       25.04       24.05      9.49 o
  -4   4   4      104.21       85.92     10.88 o
  -3   4   4       57.71       46.86      9.77 o
  -2   4   4        4.02        5.73     14.22 o
  -1   4   4        1.44       -0.45      9.62 o
   0   4   4        9.77       19.04     10.87 o
   1   4   4        3.78       11.00     10.25 o
   2   4   4       47.51       57.01     11.26 o
   3   4   4        2.15       17.30     13.70 o
   4   4   4        0.17        0.29     12.80 o
   5   4   4       37.79       37.91     14.09 o
   6   4   4       42.67       52.71     10.06 o
   7   4   4       28.42       38.00      9.77 o
   8   4   4      157.42      132.18     12.59 o
   9   4   4       25.83       36.12      9.77 o
  10   4   4        2.39        8.80     14.38 o
  11   4   4       93.75       84.25     16.72 o
  12   4   4        2.12       10.00     13.36 o
  13   4   4        0.78       -2.31     14.90 o
  14   4   4        0.33       -4.07     14.78 o
 -26   1   5       35.87       29.77     16.89 o
 -25   1   5       70.22      103.87     19.67 o
 -24   1   5       68.32       63.51      8.70 o
 -23   1   5       38.41       34.14      8.07 o
 -22   1   5       12.84       12.02      7.21 o
 -21   1   5      305.37      308.60     18.19 o
 -20   1   5       11.03       10.79      7.02 o
 -19   1   5      329.93      336.75     11.56 o
 -18   1   5      890.32      848.06     35.08 o
 -17   1   5       24.46       24.50      9.16 o
 -16   1   5       92.83      119.16     11.92 o
 -15   1   5       33.65       19.59     10.46 o
 -14   1   5      384.98      365.72     22.63 o
 -13   1   5      390.94      397.37     12.62 o
 -12   1   5      482.19      502.96     13.37 o
 -11   1   5       29.25       28.99      9.03 o
 -10   1   5      441.45      352.10     33.96 o
  -9   1   5      400.91      361.91     36.17 o
  -8   1   5       93.97      122.98      7.09 o
  -7   1   5     1974.40     2013.90     36.00 o
  -6   1   5     1064.25      965.81     38.29 o
  -5   1   5      799.54      711.31     21.08 o
  -4   1   5        3.71       13.94      3.04 o
  -3   1   5       68.81       69.15      5.43 o
  -2   1   5       28.74       33.83      3.43 o
  -1   1   5      588.89      553.36     16.33 o
   0   1   5       37.39       27.27      3.16 o
   1   1   5      149.94      165.22      4.15 o
   2   1   5      496.71      489.03     10.74 o
   3   1   5     1450.59     1692.07     23.79 o
   4   1   5     1205.56     1126.44     32.81 o
   5   1   5      558.48      748.87     12.94 o
   6   1   5      879.06      841.95     28.42 o
   7   1   5      245.39      276.20     10.02 o
   8   1   5       59.52       51.85      7.16 o
   9   1   5      233.79      263.78     10.24 o
  10   1   5        6.62       12.84      7.63 o
  11   1   5      128.46      115.02     12.50 o
  12   1   5       75.14       73.10      8.69 o
  13   1   5        6.35       27.45      7.78 o
  14   1   5        1.51       20.18     12.06 o
  15   1   5     1775.57     1737.64    106.14 o
  16   1   5      283.94      277.47     16.79 o
  17   1   5       75.06       84.85      9.86 o
  18   1   5        0.07        8.65      8.15 o
  19   1   5      138.67      152.94     11.36 o
  20   1   5       29.93       33.69      9.17 o
  21   1   5       53.15       51.40      9.29 o
  22   1   5      103.54      106.37     11.32 o
  23   1   5        5.61       10.63      8.77 o
  24   1   5       22.19       22.19      9.38 o
  25   1   5      102.87       87.47     11.45 o
  26   1   5        5.79       16.13     10.09 o
 -24   2   5       18.20       26.44     17.67 o
 -23   2   5      114.57      115.77     12.95 o
 -22   2   5        0.44       13.19     10.17 o
 -21   2   5      138.34      159.05     14.82 o
 -20   2   5       28.88       74.88     26.86 o
 -19   2   5        6.93        5.28     14.59 o
 -18   2   5       20.01       24.71     15.97 o
 -17   2   5        2.16        4.53     14.47 o
 -16   2   5       21.57       41.29     15.08 o
 -15   2   5        7.88       12.27      5.63 o
 -14   2   5        7.98        8.45      5.36 o
 -13   2   5       73.94       69.70      6.49 o
 -12   2   5      143.50      162.32      7.65 o
 -11   2   5      101.14      106.37      6.43 o
 -10   2   5      251.34      251.21     11.01 o
  -9   2   5      186.88      166.48     19.91 o
  -8   2   5       87.23       73.97     14.05 o
  -7   2   5      277.77      268.72     30.79 o
  -6   2   5       10.55       10.14      2.60 o
  -5   2   5       69.14       72.01      4.30 o
  -4   2   5       36.87       38.38      2.78 o
  -3   2   5        0.91        5.11      3.11 o
  -2   2   5     1225.20     1179.88     37.09 o
  -1   2   5      373.84      378.33     10.27 o
   0   2   5      508.25      534.37     26.89 o
   1   2   5      431.90      401.70     17.45 o
   2   2   5      245.91      222.76     13.19 o
   3   2   5     1858.28     1766.51     69.90 o
   4   2   5      249.44      223.80     12.97 o
   5   2   5       46.28       43.20      3.49 o
   6   2   5       10.23       11.55      2.90 o
   7   2   5      430.25      417.26      9.85 o
   8   2   5      136.25      153.98      7.04 o
   9   2   5      441.10      468.79     22.21 o
  10   2   5      205.11      199.15     15.18 o
  11   2   5        1.35        6.04     10.77 o
  12   2   5     2273.41     2233.84     58.64 o
  13   2   5      394.20      414.43     48.16 o
  14   2   5      269.66      265.76     11.60 o
  15   2   5      148.11      147.40     10.20 o
  16   2   5        0.22        8.16      7.34 o
  17   2   5      121.78      115.46      9.98 o
  18   2   5       80.00       79.97     10.63 o
  19   2   5      125.82      107.19     18.22 o
  20   2   5       23.79       29.57     16.00 o
  21   2   5       97.09      112.05     19.07 o
  22   2   5        2.68       11.12     15.58 o
  23   2   5      152.81      175.38     21.02 o
  24   2   5      256.34      313.37     26.52 o
 -21   3   5        4.87       15.73     16.02 o
 -20   3   5        0.00       -0.16     14.73 o
 -19   3   5        9.45       19.48     15.76 o
 -18   3   5       54.70       41.19     15.89 o
 -17   3   5       26.41       27.71     15.58 o
 -16   3   5       49.34       44.64     15.72 o
 -15   3   5       11.40        5.57     14.55 o
 -14   3   5       52.66       45.26     15.99 o
 -13   3   5        1.49        9.54     13.62 o
 -12   3   5       17.30        9.86     13.54 o
 -11   3   5       25.60       23.96     13.79 o
 -10   3   5       16.81       24.17     12.72 o
  -9   3   5        9.09        5.11     12.24 o
  -8   3   5        4.46        6.16     12.25 o
  -7   3   5        6.67        7.89      9.57 o
  -6   3   5      274.26      271.59     48.86 o
  -5   3   5       20.06       18.04      4.26 o
  -4   3   5       50.53       56.77      9.85 o
  -3   3   5       71.49       79.05      5.83 o
  -2   3   5       22.77       29.29      4.96 o
  -1   3   5       57.66       69.29      9.17 o
   0   3   5       20.19       26.42      5.83 o
   1   3   5       28.69       31.30      6.18 o
   2   3   5      145.23      145.82     11.55 o
   3   3   5       15.34       16.43      6.69 o
   4   3   5        4.53        8.58      4.63 o
   5   3   5      786.20      746.41     34.29 o
   6   3   5       14.27       21.84      9.47 o
   7   3   5      118.09      109.43      7.08 o
   8   3   5       24.82       28.49      8.25 o
   9   3   5      368.04      311.01     14.39 o
  10   3   5        7.55        0.82      7.69 o
  11   3   5       36.02       45.87      8.93 o
  12   3   5        3.35        2.28      7.60 o
  13   3   5        0.92       10.18      7.64 o
  14   3   5        7.06       13.57      8.36 o
  15   3   5        1.38        9.62      7.97 o
  16   3   5       18.94       24.17      8.71 o
  17   3   5        3.86       16.73     15.80 o
  18   3   5       23.89       25.79     16.33 o
  19   3   5       13.33       17.12     15.94 o
  20   3   5        1.69       10.52     15.91 o
 -14   4   5       59.06       62.31     16.50 o
 -13   4   5       14.77       12.52     15.04 o
 -12   4   5        0.42       -5.18     13.80 o
 -11   4   5       19.90        7.23     14.44 o
 -10   4   5       14.63       22.68     14.16 o
  -9   4   5       34.28       47.83     15.41 o
  -8   4   5        4.04        8.57     14.35 o
  -7   4   5        9.89       16.25     14.48 o
  -6   4   5        0.63       10.07      9.96 o
  -5   4   5       16.80       30.14     10.25 o
  -4   4   5      152.04      148.12     15.91 o
  -3   4   5       53.45       47.90      8.65 o
  -2   4   5       59.57       63.45     15.58 o
  -1   4   5       37.13       26.48     10.85 o
   0   4   5       12.85       11.45     10.69 o
   1   4   5       14.01       20.20     10.68 o
   2   4   5       43.27       48.79     11.84 o
   3   4   5        0.30        0.05     10.78 o
   4   4   5        0.86        0.77     10.48 o
   5   4   5        1.06       10.68     14.31 o
   6   4   5       39.75       43.63     10.36 o
   7   4   5       38.41       49.64     21.59 o
   8   4   5      376.41      314.15     37.04 o
   9   4   5        5.88        8.72      9.20 o
  10   4   5        3.82        2.16      9.14 o
  11   4   5      108.49      113.65     17.18 o
  12   4   5       22.59       11.05     14.13 o
  13   4   5       13.85        4.04     14.70 o
  14   4   5        3.93        7.63     15.58 o
 -26   0   6       21.17       39.44     14.94 o
 -25   0   6      110.77      102.27     17.13 o
 -24   0   6      292.26      324.23     22.71 o
 -23   0   6       70.74       66.23     14.59 o
 -22   0   6        2.98        5.09     12.22 o
 -21   0   6       83.71      100.97     16.51 o
 -20   0   6        7.75        5.42      8.93 o
 -19   0   6        0.18        6.34      8.52 o
 -18   0   6      193.15      205.01     12.47 o
 -17   0   6     3407.29     3436.70     86.36 o
 -16   0   6     1008.62      980.32     21.00 o
 -15   0   6     1560.61     1476.92     42.42 o
 -14   0   6       73.34       90.73      9.88 o
 -13   0   6     2520.47     2448.83     28.86 o
 -12   0   6      709.20      507.52    233.04 o
 -11   0   6       19.57       27.07     15.04 o
 -10   0   6       80.92      145.55     29.83 o
  -9   0   6     2066.46     1915.52    133.01 o
  -8   0   6       41.91       23.39      8.74 o
  -7   0   6      111.42      122.49     11.60 o
  -6   0   6     6814.30     5879.60     52.15 o
  -5   0   6     1618.49     1182.81     23.83 o
  -4   0   6     7804.39     6452.02     51.62 o
  -3   0   6        2.92        2.79      5.28 o
  -2   0   6      371.24      426.67     18.23 o
  -1   0   6     2263.28     2184.44     22.77 o
   0   0   6       63.66       58.94      6.45 o
   1   0   6      322.46      356.98     23.76 o
   2   0   6      497.21      487.33     10.08 o
   3   0   6     1922.89     1907.29     33.02 o
   4   0   6     1538.74     1368.21     26.04 o
   5   0   6     1723.21     1837.26     93.75 o
   6   0   6     6370.63     7258.12    315.07 o
   7   0   6      266.40      283.31     17.08 o
   8   0   6     3816.92     3685.95     83.77 o
   9   0   6        0.41       11.94     10.10 o
  10   0   6     3038.71     3154.20     43.03 o
  11   0   6       59.11       53.31     11.76 o
  12   0   6        0.62        7.04     10.74 o
  13   0   6      842.70      845.79     26.53 o
  14   0   6     2713.74     2709.07     45.38 o
  15   0   6      474.64      497.31     22.96 o
  16   0   6     1033.05      966.08     30.55 o
  17   0   6        6.20       38.29     14.75 o
  18   0   6     1373.52     1369.87     37.36 o
  19   0   6     2560.27     2542.75     50.34 o
  20   0   6        8.61       10.82     13.65 o
  21   0   6       65.78       72.53     15.50 o
  22   0   6      271.47      245.09     21.32 o
  23   0   6        2.44       10.74     13.86 o
  24   0   6      450.50      410.57     25.36 o
  25   0   6      116.48       91.60     17.42 o
  26   0   6       84.97       76.57     17.21 o
 -26   1   6       47.28       28.81     17.06 o
 -25   1   6        1.46       10.09     11.51 o
 -24   1   6        0.11        5.89      7.92 o
 -23   1   6        5.70        3.90      7.59 o
 -22   1   6       86.84      102.28      9.04 o
 -21   1   6      254.85      241.68     11.07 o
 -20   1   6      136.97      126.06      9.13 o
 -19   1   6       39.96       49.81      9.68 o
 -18   1   6       40.64       59.05      8.25 o
 -17   1   6       18.62       20.04      8.06 o
 -16   1   6     1210.86     1185.27     17.26 o
 -15   1   6      776.98      767.28     31.16 o
 -14   1   6      479.80      524.44     15.20 o
 -13   1   6      579.26      541.11     14.76 o
 -12   1   6       12.61        3.34     11.05 o
 -11   1   6      207.20      223.65     17.63 o
 -10   1   6     1106.05      971.18    101.22 o
  -9   1   6       76.42       49.88     14.27 o
  -8   1   6     1481.43     1413.96     69.61 o
  -7   1   6      184.84      203.20     10.69 o
  -6   1   6       49.02       38.24      3.60 o
  -5   1   6     3261.14     3212.96     47.73 o
  -4   1   6     2124.59     2201.17     18.23 o
  -3   1   6        5.98       16.22      4.36 o
  -2   1   6        0.25        9.84      3.72 o
  -1   1   6        2.10        7.78      3.61 o
   0   1   6     1572.19     1489.61     49.94 o
   1   1   6     1541.13     1639.53     50.59 o
   2   1   6      467.29      452.18     11.96 o
   3   1   6      184.23      277.00      7.80 o
   4   1   6     1728.35     1829.20     20.37 o
   5   1   6     1078.97     1039.85      8.23 o
   6   1   6      956.66      907.07     15.15 o
   7   1   6       59.00       82.65      7.93 o
   8   1   6      203.49      213.31     21.84 o
   9   1   6       73.41       95.70      8.74 o
  10   1   6     1125.57     1102.56     32.87 o
  11   1   6       21.78       26.26      7.63 o
  12   1   6        6.43       13.33      7.64 o
  13   1   6      159.58      147.18     10.14 o
  14   1   6       15.69       35.65      9.38 o
  15   1   6     2654.03     2661.62     62.68 o
  16   1   6      109.37      112.23     10.26 o
  17   1   6      112.23       89.43      9.71 o
  18   1   6       11.71       13.35      8.45 o
  19   1   6        6.76       14.75      8.47 o
  20   1   6        9.17       15.59      9.28 o
  21   1   6       24.26       32.44      9.29 o
  22   1   6       75.56       73.42     10.83 o
  23   1   6      111.78       97.88     11.51 o
  24   1   6        1.09        1.05      9.38 o
  25   1   6       14.03       18.28      9.82 o
 -24   2   6        3.27       10.72     16.25 o
 -23   2   6       31.80       31.43     11.55 o
 -22   2   6       26.29       30.76     10.52 o
 -21   2   6       80.58       91.87     19.15 o
 -20   2   6        0.12        6.39     15.62 o
 -19   2   6       22.77       29.03     16.18 o
 -18   2   6        1.96        1.72     15.03 o
 -17   2   6      145.26      126.10     18.32 o
 -16   2   6       44.15       49.51     15.13 o
 -15   2   6       18.17       25.98      6.59 o
 -14   2   6      191.91      189.00      9.27 o
 -13   2   6      204.89      207.55     11.21 o
 -12   2   6        5.97        8.90      5.77 o
 -11   2   6       11.23        9.57      4.60 o
 -10   2   6        2.10        2.91      4.58 o
  -9   2   6       87.49       80.41      7.91 o
  -8   2   6      270.65      226.72     19.82 o
  -7   2   6      199.39      182.34      8.28 o
  -6   2   6      406.28      390.62     24.96 o
  -5   2   6       27.59       26.50      6.13 o
  -4   2   6      123.26      132.93      4.92 o
  -3   2   6       11.72       11.98      2.98 o
  -2   2   6       15.64       14.43      2.95 o
  -1   2   6       14.91       18.73      5.29 o
   0   2   6      206.72      199.25      8.57 o
   1   2   6      151.48      117.24     11.32 o
   2   2   6       31.06       29.87      4.58 o
   3   2   6      251.37      207.11     14.94 o
   4   2   6       38.58       48.06      3.96 o
   5   2   6      141.97      127.27      6.60 o
   6   2   6      601.83      560.11     20.33 o
   7   2   6      181.45      167.77      7.82 o
   8   2   6        2.39        8.68      5.15 o
   9   2   6      120.39      118.28      8.81 o
  10   2   6       26.90       31.00      7.19 o
  11   2   6      121.39      133.95     19.20 o
  12   2   6       39.21       39.29      8.00 o
  13   2   6      101.36      118.92     20.57 o
  14   2   6      149.94      151.53     14.15 o
  15   2   6       51.06       54.13     12.41 o
  16   2   6      166.03      169.60     17.72 o
  17   2   6      181.84      170.75     11.94 o
  18   2   6       58.33       53.96      9.28 o
  19   2   6        4.87       24.70     15.86 o
  20   2   6        1.25        8.67     15.16 o
  21   2   6       21.26       34.78     16.45 o
  22   2   6       86.57      114.52     19.80 o
  23   2   6        3.60       10.70     17.24 o
 -20   3   6        6.31       12.52     15.06 o
 -19   3   6       47.16       57.00     17.41 o
 -18   3   6       25.42       26.27     16.03 o
 -17   3   6       63.77       79.82     18.03 o
 -16   3   6       17.52       24.57     15.77 o
 -15   3   6        0.31       26.73     15.11 o
 -14   3   6       30.18       24.21     15.43 o
 -13   3   6       91.34       96.57     16.78 o
 -12   3   6       72.26       67.88     15.29 o
 -11   3   6       67.79       52.16     14.91 o
 -10   3   6       10.03       10.35     12.48 o
  -9   3   6       62.69       47.73     10.91 o
  -8   3   6      106.74       98.96     23.57 o
  -7   3   6      408.93      395.00     17.39 o
  -6   3   6      431.24      441.44     24.07 o
  -5   3   6       51.27       47.72      6.18 o
  -4   3   6       23.39       28.76      5.26 o
  -3   3   6       83.48       74.53      6.63 o
  -2   3   6      379.01      382.65     27.67 o
  -1   3   6      100.78       96.20     17.93 o
   0   3   6        0.96        0.85      5.60 o
   1   3   6        1.90        5.27      6.06 o
   2   3   6      180.59      200.75     20.18 o
   3   3   6      131.74      137.73     14.06 o
   4   3   6        0.70       14.31      7.14 o
   5   3   6      299.63      292.45     11.71 o
   6   3   6      212.34      239.49     12.73 o
   7   3   6      237.46      262.86     42.91 o
   8   3   6      204.68      201.32     24.29 o
   9   3   6       43.26       54.06      9.33 o
  10   3   6      122.37      105.93     10.32 o
  11   3   6       35.38       40.12      8.78 o
  12   3   6       15.02       21.12      8.23 o
  13   3   6       42.21       47.93      9.00 o
  14   3   6       39.32       45.07     13.29 o
  15   3   6       35.08       38.52      8.78 o
  16   3   6        2.99       16.00      8.75 o
  17   3   6       50.22       41.91      9.50 o
  18   3   6       38.55       33.63     16.32 o
  19   3   6       38.98       48.88     17.63 o
 -13   4   6        2.41       10.07     14.48 o
 -12   4   6       18.40       21.76     14.92 o
 -11   4   6       28.53       22.61     14.44 o
 -10   4   6        5.02       17.28     14.51 o
  -9   4   6       28.55       33.31     14.47 o
  -8   4   6        5.13       14.59     14.12 o
  -7   4   6       16.08       32.95     10.90 o
  -6   4   6      131.23      148.32     13.20 o
  -5   4   6        0.36        9.01      8.70 o
  -4   4   6        6.89        9.71      8.05 o
  -3   4   6       35.58       39.43      8.80 o
  -2   4   6       11.04       13.38      7.45 o
  -1   4   6       54.91       50.14     12.21 o
   0   4   6       14.78       19.34     10.64 o
   1   4   6        0.46        2.87     12.07 o
   2   4   6       41.75       29.66     11.58 o
   3   4   6        9.52       16.05     11.89 o
   4   4   6       34.76       39.26     11.62 o
   5   4   6        8.81       23.35     14.00 o
   6   4   6       12.76       16.68     15.55 o
   7   4   6      153.04      149.11     18.61 o
   8   4   6       86.04       68.04     10.83 o
   9   4   6        0.64        9.86      9.77 o
  10   4   6       19.14       17.04      9.71 o
  11   4   6        5.38       13.55      9.51 o
  12   4   6       83.60       98.42     18.46 o
  13   4   6        0.18        1.76     14.87 o
 -25   1   7       12.50       24.31     17.74 o
 -24   1   7       52.77       44.52     12.17 o
 -23   1   7      107.93      106.06      9.84 o
 -22   1   7       14.48       22.62      7.84 o
 -21   1   7       22.46       21.52      7.58 o
 -20   1   7      234.41      236.83     11.09 o
 -19   1   7        7.66       15.18      8.71 o
 -18   1   7      107.29      107.18      8.60 o
 -17   1   7        2.08        4.01      8.25 o
 -16   1   7        6.72       10.04      8.00 o
 -15   1   7      197.47      190.00     13.92 o
 -14   1   7     1281.99     1297.00     35.69 o
 -13   1   7      298.59      284.83     19.40 o
 -12   1   7       20.48       24.79      8.54 o
 -11   1   7      251.80      221.50     12.03 o
 -10   1   7       64.91       63.10      5.22 o
  -9   1   7      476.66      457.08     26.27 o
  -8   1   7      145.38      170.93      6.49 o
  -7   1   7       76.31       70.93      5.32 o
  -6   1   7       28.97       20.67     10.20 o
  -5   1   7      505.41      406.59     11.65 o
  -4   1   7        7.91       24.49      5.85 o
  -3   1   7     1694.19     1755.61     45.33 o
  -2   1   7      506.39      539.10     20.85 o
  -1   1   7      174.25      137.33     13.63 o
   0   1   7     1392.47     1388.08     28.25 o
   1   1   7       77.39       66.36      5.07 o
   2   1   7      824.68      878.39     12.89 o
   3   1   7      115.69      143.47      5.71 o
   4   1   7      410.73      364.53      7.08 o
   5   1   7      452.60      445.82      9.50 o
   6   1   7      846.01      836.05     13.65 o
   7   1   7      444.47      439.40     13.41 o
   8   1   7      306.04      276.97     33.54 o
   9   1   7       40.29       28.15      8.17 o
  10   1   7      537.19      630.87     16.33 o
  11   1   7      466.47      429.43     24.51 o
  12   1   7        0.49        7.10      8.13 o
  13   1   7     1695.32     1609.55     56.41 o
  14   1   7      274.21      290.44     13.96 o
  15   1   7       29.64       39.03      9.45 o
  16   1   7       19.23       21.94      9.02 o
  17   1   7       11.84       17.39      8.86 o
  18   1   7      123.43      112.23     11.13 o
  19   1   7      563.78      488.60     52.50 o
  20   1   7       50.51       56.97     10.42 o
  21   1   7        1.66        7.97      9.36 o
  22   1   7      274.32      249.32     14.63 o
  23   1   7       24.68       38.28     10.44 o
  24   1   7      117.88      109.64     21.83 o
 -23   2   7       62.28       77.66     13.06 o
 -22   2   7        8.39       23.60     10.96 o
 -21   2   7        8.50       33.82     19.71 o
 -20   2   7      145.31      129.88     19.98 o
 -19   2   7       41.59       45.37     16.23 o
 -18   2   7       54.82       72.32     16.63 o
 -17   2   7       11.28        7.16     13.82 o
 -16   2   7        8.53        3.02     13.44 o
 -15   2   7       10.32        1.36     13.97 o
 -14   2   7      134.45      143.85     10.06 o
 -13   2   7      316.31      360.28     12.21 o
 -12   2   7      270.06      278.80     16.40 o
 -11   2   7      234.55      206.61     87.54 o
 -10   2   7       10.32       17.62     16.58 o
  -9   2   7      456.34      426.29     67.10 o
  -8   2   7      190.29      190.61      9.25 o
  -7   2   7        0.64        2.11      2.08 o
  -6   2   7       22.06       18.72      4.61 o
  -5   2   7       22.55       19.84      4.74 o
  -4   2   7      317.84      311.14     20.74 o
  -3   2   7       58.95       59.85      4.15 o
  -2   2   7       55.49       49.03      6.13 o
  -1   2   7        0.34        2.71      6.62 o
   0   2   7      365.06      403.96     14.22 o
   1   2   7      348.60      345.97     20.07 o
   2   2   7       88.66       80.03      8.94 o
   3   2   7        9.31       19.19      6.66 o
   4   2   7       30.63       27.63      5.15 o
   5   2   7       80.71       84.05      6.35 o
   6   2   7       21.90       30.05      5.61 o
   7   2   7       13.57       23.49      6.03 o
   8   2   7        0.00        6.25      6.91 o
   9   2   7        5.41        8.46      7.12 o
  10   2   7        0.01        6.79      7.22 o
  11   2   7       12.64       14.23      7.11 o
  12   2   7       42.70       50.81     13.38 o
  13   2   7       45.58       44.83      8.59 o
  14   2   7        5.95       13.31      7.87 o
  15   2   7       16.08       27.03      8.38 o
  16   2   7       55.11       49.66      9.00 o
  17   2   7       22.71       28.86      8.83 o
  18   2   7       64.25       73.83     12.39 o
  19   2   7       48.37       62.36     16.79 o
  20   2   7        0.69       22.25     15.39 o
  21   2   7        1.36        1.21     16.36 o
  22   2   7        3.66        7.88     16.25 o
 -19   3   7        0.28        8.12     14.68 o
 -18   3   7        0.21        8.32     15.57 o
 -17   3   7        1.45       22.31     15.42 o
 -16   3   7        0.08       11.95     15.91 o
 -15   3   7        0.08       12.73     14.61 o
 -14   3   7        0.25       -3.75     13.91 o
 -13   3   7        0.94        5.34     13.36 o
 -12   3   7        0.32        6.65     13.52 o
 -11   3   7        3.92        8.51     13.66 o
 -10   3   7       26.52       26.21     11.66 o
  -9   3   7       26.41       24.39     11.51 o
  -8   3   7       40.59       67.18     12.35 o
  -7   3   7        1.73       12.66     10.57 o
  -6   3   7       15.67       19.19     10.55 o
  -5   3   7       55.46       38.30     16.67 o
  -4   3   7       73.53       84.25      9.34 o
  -3   3   7      144.19      145.49     16.62 o
  -2   3   7        0.88        6.60      6.02 o
  -1   3   7       40.78       38.04      6.68 o
   0   3   7       65.26       88.77     10.78 o
   1   3   7        0.59        6.28      6.63 o
   2   3   7       19.75       20.12      6.94 o
   3   3   7        2.02        0.74      6.42 o
   4   3   7       25.81       32.84      7.44 o
   5   3   7      152.27      188.73     11.70 o
   6   3   7       19.42       20.47      7.89 o
   7   3   7        3.34        8.30      7.83 o
   8   3   7       18.46       38.14      9.05 o
   9   3   7        6.97       14.66      8.53 o
  10   3   7      112.66      133.44     11.55 o
  11   3   7       25.36       25.94      8.79 o
  12   3   7       10.53       10.95      8.09 o
  13   3   7        7.21       17.05     10.31 o
  14   3   7       41.95       56.73      9.82 o
  15   3   7       37.90       50.99     10.54 o
  16   3   7       14.01       19.18      9.47 o
  17   3   7        1.46        4.81      8.84 o
  18   3   7       12.60       54.96     17.64 o
  19   3   7        8.32       28.74     16.73 o
 -12   4   7        1.91       27.41     15.58 o
 -11   4   7        1.17        8.72     14.42 o
 -10   4   7       17.01       12.28     14.70 o
  -9   4   7        0.49       -1.72     15.08 o
  -8   4   7       39.88       22.28     14.35 o
  -7   4   7      172.85      194.75     20.13 o
  -6   4   7       30.68       28.76      8.52 o
  -5   4   7        3.90       13.53      8.46 o
  -4   4   7        0.02        4.90      8.20 o
  -3   4   7        1.17       11.29      8.34 o
  -2   4   7       19.69       23.07      8.59 o
  -1   4   7       17.14        8.75     10.94 o
   0   4   7        0.10       -0.74     11.30 o
   1   4   7        1.73        7.17     11.37 o
   2   4   7        0.93        1.27     11.47 o
   3   4   7        2.30        9.69     11.66 o
   4   4   7       86.23       87.26     13.40 o
   5   4   7        2.30       16.44     14.72 o
   6   4   7      118.53       98.66     17.63 o
   7   4   7       29.56       44.27     14.65 o
   8   4   7       24.91        7.70      9.38 o
   9   4   7       15.68       18.58      9.84 o
  10   4   7        8.21       15.32     12.34 o
  11   4   7        0.07        9.62      9.94 o
 -25   0   8        1.61        0.87     13.58 o
 -24   0   8       55.70       73.97     16.78 o
 -23   0   8       24.97       50.44     16.22 o
 -22   0   8       30.13       38.79     10.96 o
 -21   0   8      245.23      239.81     15.18 o
 -20   0   8      520.74      502.51     17.94 o
 -19   0   8       12.24       14.73      9.21 o
 -18   0   8      143.26      159.79     12.87 o
 -17   0   8     1769.07     1703.73     52.42 o
 -16   0   8       99.98       96.62     10.76 o
 -15   0   8      217.13      262.47     18.20 o
 -14   0   8      558.29      607.72     23.52 o
 -13   0   8      776.87      759.04     16.52 o
 -12   0   8       31.47       45.72     13.76 o
 -11   0   8       22.57       60.48     25.28 o
 -10   0   8       33.17       40.74     10.16 o
  -9   0   8     1239.23     1084.97     27.12 o
  -8   0   8     1965.83     1430.02     31.22 o
  -7   0   8      636.00      933.97     26.20 o
  -6   0   8      217.89      291.36     16.04 o
  -5   0   8      449.88      455.69     18.33 o
  -4   0   8     1741.49     1715.45    269.01 o
  -3   0   8     4522.56     4877.60     52.39 o
  -2   0   8      565.20      518.19     19.87 o
  -1   0   8      552.07      531.94     19.41 o
   0   0   8      247.54      223.66     14.72 o
   1   0   8      581.57      580.35     22.80 o
   2   0   8     3067.95     3155.83     54.96 o
   3   0   8      642.51      648.59     13.13 o
   4   0   8      390.59      489.61     11.81 o
   5   0   8     1337.38     1367.77     30.20 o
   6   0   8       40.45       23.80     11.25 o
   7   0   8     1488.10     1467.72     32.08 o
   8   0   8       12.17       32.02     11.80 o
   9   0   8       68.10       77.44     12.89 o
  10   0   8      145.28      147.69     14.96 o
  11   0   8      341.63      320.55     18.74 o
  12   0   8      381.37      362.95     20.24 o
  13   0   8       45.48       55.48     13.47 o
  14   0   8        5.22       30.25     13.55 o
  15   0   8      129.00      153.24     17.60 o
  16   0   8     3419.76     3220.84     54.96 o
  17   0   8      580.16      575.22     27.06 o
  18   0   8       79.84       68.38     15.12 o
  19   0   8       23.91       40.88     14.79 o
  20   0   8      255.09      241.93     20.90 o
  21   0   8       13.06       12.25     13.67 o
  22   0   8        0.68        2.72     13.43 o
  23   0   8       25.14       19.62     13.89 o
  24   0   8        6.46       13.55     14.28 o
 -25   1   8        3.79       -5.26     20.30 o
 -24   1   8        2.63        1.05     11.53 o
 -23   1   8       44.23       60.03      9.36 o
 -22   1   8       51.04       54.12      9.31 o
 -21   1   8       18.24       22.39      7.56 o
 -20   1   8       36.84       38.03      9.71 o
 -19   1   8       23.67       38.75      7.73 o
 -18   1   8        4.43        6.90      8.81 o
 -17   1   8      577.64      615.31     24.58 o
 -16   1   8      354.38      346.53     24.47 o
 -15   1   8        7.27       23.52     14.22 o
 -14   1   8      426.32      322.64     20.73 o
 -13   1   8       10.79       16.54      9.14 o
 -12   1   8     1177.61      879.05    319.14 o
 -11   1   8        3.32        5.40      3.48 o
 -10   1   8      226.94      198.18      7.26 o
  -9   1   8       16.01        6.83      4.37 o
  -8   1   8       34.70       27.46      5.51 o
  -7   1   8      225.43      190.59     11.39 o
  -6   1   8       74.51       71.50      7.02 o
  -5   1   8     1079.01     1047.89     50.20 o
  -4   1   8     1423.40     1563.65     66.16 o
  -3   1   8      672.86      734.70     45.21 o
  -2   1   8      176.79      194.04      9.36 o
  -1   1   8      152.27      152.61      6.98 o
   0   1   8       79.48       66.46      3.63 o
   1   1   8     1410.72     1424.40     39.59 o
   2   1   8       13.33       14.29      4.52 o
   3   1   8       62.73       60.71      4.86 o
   4   1   8        6.99        9.75      3.95 o
   5   1   8        0.89        9.19      4.10 o
   6   1   8      979.66      945.02     11.62 o
   7   1   8      147.64      165.50      4.55 o
   8   1   8      687.97      671.90      8.74 o
   9   1   8      397.86      327.24     29.33 o
  10   1   8       69.85       32.16     14.48 o
  11   1   8      602.53      591.87     14.69 o
  12   1   8       70.40       68.51     10.01 o
  13   1   8       12.64       20.49      9.54 o
  14   1   8      268.17      293.29     14.08 o
  15   1   8      492.29      467.43     16.95 o
  16   1   8       81.77       88.98     10.71 o
  17   1   8       21.05       34.86      9.65 o
  18   1   8        0.00       19.39      9.71 o
  19   1   8      660.76      632.44     20.18 o
  20   1   8      189.83      187.05     28.32 o
  21   1   8      112.56      104.76     12.12 o
  22   1   8        4.89       14.56      9.43 o
  23   1   8       70.82       39.45     10.79 o
  24   1   8        3.91        7.47     10.44 o
 -23   2   8       11.81       30.42     14.29 o
 -22   2   8        6.92       29.26     19.40 o
 -21   2   8       39.72       83.96     27.50 o
 -20   2   8       27.17       44.70     17.09 o
 -19   2   8       10.24       10.50     14.34 o
 -18   2   8       43.66       35.21     15.23 o
 -17   2   8       27.52       19.70     14.29 o
 -16   2   8       67.50       82.82     17.05 o
 -15   2   8       17.59       19.35     14.37 o
 -14   2   8       85.16       78.66      8.97 o
 -13   2   8      225.13      237.01     16.52 o
 -12   2   8      307.69      256.20    123.53 o
 -11   2   8      818.79      945.29     38.27 o
 -10   2   8        4.23        0.71     17.70 o
  -9   2   8       58.22       20.11     17.37 o
  -8   2   8      175.08       93.86     22.53 o
  -7   2   8      123.21      155.32     22.00 o
  -6   2   8      524.89      563.20     35.51 o
  -5   2   8      507.60      503.28     62.64 o
  -4   2   8        0.32        0.91      6.92 o
  -3   2   8      343.73      280.75     44.51 o
  -2   2   8       93.94       97.57     12.84 o
  -1   2   8       18.27       21.08      7.54 o
   0   2   8     1390.42     1477.17     52.54 o
   1   2   8      100.43      131.04     10.41 o
   2   2   8      121.82      128.32      8.69 o
   3   2   8       14.32       20.44      7.04 o
   4   2   8      275.85      285.46     20.53 o
   5   2   8      131.78      119.82      7.77 o
   6   2   8        5.09       11.82      5.51 o
   7   2   8        0.29        5.37      5.52 o
   8   2   8        0.38        8.92      7.48 o
   9   2   8      287.23      284.24     12.73 o
  10   2   8      230.02      223.05     12.30 o
  11   2   8      120.90      103.80     10.00 o
  12   2   8       38.39       36.37      8.77 o
  13   2   8        0.00        6.84      7.78 o
  14   2   8        4.98        9.38      8.54 o
  15   2   8       73.58       67.94      9.70 o
  16   2   8        7.11       12.25      8.77 o
  17   2   8       85.68       76.04     10.68 o
  18   2   8        0.31       14.79      8.91 o
  19   2   8        0.23       11.38     15.93 o
  20   2   8       21.18       25.74     17.03 o
  21   2   8       19.87       35.42     17.72 o
  22   2   8       96.18       56.79     19.00 o
 -19   3   8        7.18       20.06     15.79 o
 -18   3   8        0.71        7.55     14.17 o
 -17   3   8        4.41       25.42     16.27 o
 -16   3   8       58.75       34.90     15.92 o
 -15   3   8       19.30       25.21     15.63 o
 -14   3   8        8.40        8.76     14.20 o
 -13   3   8        0.42        2.06     13.98 o
 -12   3   8      148.26      147.49     19.00 o
 -11   3   8        0.69        6.67     11.78 o
 -10   3   8       15.93       26.94     11.78 o
  -9   3   8       33.07       52.34     12.03 o
  -8   3   8       29.60       24.40     11.48 o
  -7   3   8      138.25       63.70     17.73 o
  -6   3   8       20.05       26.49     17.09 o
  -5   3   8      321.90      248.32     25.66 o
  -4   3   8      206.45      219.69     33.94 o
  -3   3   8       73.50       77.30      7.63 o
  -2   3   8        1.54        6.62      6.16 o
  -1   3   8      141.61      133.17      8.73 o
   0   3   8        4.19       -0.54      6.42 o
   1   3   8        1.90        1.14      6.76 o
   2   3   8       27.76       24.11      7.21 o
   3   3   8       37.17       51.20      8.08 o
   4   3   8      253.72      264.50     11.80 o
   5   3   8       85.89       96.10     15.13 o
   6   3   8        2.09       11.94      7.31 o
   7   3   8       32.11       25.21      9.63 o
   8   3   8      151.09      149.72     16.16 o
   9   3   8       67.00       65.47     10.22 o
  10   3   8        7.55        9.83      8.53 o
  11   3   8        1.66        3.45      8.28 o
  12   3   8        0.75       14.10      8.58 o
  13   3   8       89.25      101.37     11.22 o
  14   3   8       43.48       34.85      9.49 o
  15   3   8       27.02       29.62      9.45 o
  16   3   8        1.03        0.08      9.35 o
  17   3   8       12.84       16.43      9.50 o
  18   3   8       45.69       53.05     10.92 o
 -11   4   8        4.58       -3.73     15.34 o
 -10   4   8       60.79       42.91     16.47 o
  -9   4   8       10.57       21.35     15.86 o
  -8   4   8       63.11       57.20     16.90 o
  -7   4   8       91.62       82.63     10.73 o
  -6   4   8        0.23        0.94      8.53 o
  -5   4   8      106.90      103.00     17.43 o
  -4   4   8        0.12        8.57      9.18 o
  -3   4   8        1.58        6.64      8.66 o
  -2   4   8        1.36        1.22      8.62 o
  -1   4   8       29.85       42.91     12.41 o
   0   4   8        0.50        0.22     11.60 o
   1   4   8        5.37       15.65     11.78 o
   2   4   8        2.10        6.08     11.18 o
   3   4   8       10.65       16.63     12.46 o
   4   4   8      107.50       91.21     25.72 o
   5   4   8        8.59       13.63     13.72 o
   6   4   8       49.83       52.59     16.29 o
   7   4   8       32.68       41.16     15.99 o
   8   4   8        2.64        5.09     13.82 o
   9   4   8        5.06       15.87     15.87 o
  10   4   8        0.02        9.77      9.97 o
 -24   1   9       34.86       33.63     12.06 o
 -23   1   9       38.42       33.57     13.67 o
 -22   1   9       99.53      109.50     10.53 o
 -21   1   9        9.38       21.12      8.02 o
 -20   1   9       17.84       20.75      8.49 o
 -19   1   9       42.59       43.36      7.57 o
 -18   1   9        1.31       12.31      8.45 o
 -17   1   9      114.10      147.06      9.55 o
 -16   1   9      181.30      167.42     18.99 o
 -15   1   9      145.53      140.91     15.77 o
 -14   1   9      260.13      213.37     27.37 o
 -13   1   9       99.53       89.86     11.40 o
 -12   1   9      316.14      247.86      8.94 o
 -11   1   9       17.92       15.69      5.01 o
 -10   1   9       39.45       40.63      8.58 o
  -9   1   9       15.11       11.63      5.04 o
  -8   1   9      259.79      246.40     13.70 o
  -7   1   9       46.31       44.03      7.02 o
  -6   1   9      111.09      119.83     12.94 o
  -5   1   9       52.80       44.49      9.26 o
  -4   1   9      136.86      165.27     15.85 o
  -3   1   9      308.66      322.38     14.83 o
  -2   1   9      480.79      410.09     10.46 o
  -1   1   9      191.18      200.04      9.25 o
   0   1   9       88.71       89.10      5.92 o
   1   1   9       19.24       19.48      2.51 o
   2   1   9       70.32       74.63      6.78 o
   3   1   9      291.34      297.33      7.38 o
   4   1   9      170.06      153.82      7.40 o
   5   1   9       38.49       41.84      6.34 o
   6   1   9       75.78       97.81      9.65 o
   7   1   9      373.67      387.21     14.02 o
   8   1   9       25.63       32.97      4.40 o
   9   1   9        2.64        4.12      2.89 o
  10   1   9        0.76        2.28      2.53 o
  11   1   9      121.24      128.39     11.99 o
  12   1   9       23.31       27.79      9.20 o
  13   1   9       50.44       44.29      9.60 o
  14   1   9      130.71      117.34     11.81 o
  15   1   9       22.97       33.80      9.65 o
  16   1   9       55.54       66.25     10.61 o
  17   1   9      152.53      152.93     12.89 o
  18   1   9       21.99       30.12     13.47 o
  19   1   9       77.79       84.55     11.60 o
  20   1   9       36.97       47.68     10.99 o
  21   1   9       11.70       15.57     10.47 o
  22   1   9       32.18       43.39     11.32 o
  23   1   9       32.30       24.55     10.42 o
 -22   2   9       18.78       30.58     16.89 o
 -21   2   9       11.97        7.91     16.12 o
 -20   2   9       18.08       14.01     15.37 o
 -19   2   9        0.00       -4.69     14.58 o
 -18   2   9       16.99       16.03     14.26 o
 -17   2   9        1.07       -0.35     14.88 o
 -16   2   9        6.87        5.18     14.18 o
 -15   2   9       88.56       87.45     17.15 o
 -14   2   9        2.01       19.20     15.24 o
 -13   2   9      637.74      699.55     56.76 o
 -12   2   9       25.06        7.73     18.96 o
 -11   2   9      104.48       67.56     18.12 o
 -10   2   9      141.91      164.20     24.54 o
  -9   2   9       18.04        8.70     20.22 o
  -8   2   9       71.14       65.35     17.84 o
  -7   2   9        0.04        2.61     16.94 o
  -6   2   9       14.33       18.96      8.96 o
  -5   2   9      127.84      118.27     29.08 o
  -4   2   9      538.17      609.20     25.99 o
  -3   2   9      562.99      583.61     65.00 o
  -2   2   9        1.58        8.90      7.66 o
  -1   2   9      197.93      271.36     26.46 o
   0   2   9        5.30        9.27      7.11 o
   1   2   9      165.33      175.39     16.72 o
   2   2   9      191.70      176.93      9.93 o
   3   2   9        0.05        4.23      6.03 o
   4   2   9       81.76       96.55      7.15 o
   5   2   9       15.81       26.92      6.33 o
   6   2   9      587.05      584.97     12.40 o
   7   2   9      414.00      410.19     26.70 o
   8   2   9      258.72      247.06     12.72 o
   9   2   9       81.23       96.14     12.06 o
  10   2   9      109.30       96.31     10.57 o
  11   2   9      341.74      336.37     14.31 o
  12   2   9      243.65      234.46     12.72 o
  13   2   9        4.84       11.39      8.44 o
  14   2   9       52.62       50.77      9.78 o
  15   2   9       29.37       21.58      8.76 o
  16   2   9      154.61      136.68     16.70 o
  17   2   9       76.38       67.30     10.64 o
  18   2   9      104.29      108.21     12.26 o
  19   2   9       12.24       23.62     16.25 o
  20   2   9       45.32       29.00     17.98 o
  21   2   9       43.27       65.48     19.83 o
 -18   3   9        9.72        8.20     16.06 o
 -17   3   9        1.92        7.15     15.30 o
 -16   3   9       45.77       51.22     16.14 o
 -15   3   9       46.90       54.06     15.97 o
 -14   3   9        0.06        1.40     14.51 o
 -13   3   9        7.87       25.95     15.16 o
 -12   3   9       82.60       96.74     14.71 o
 -11   3   9       29.77       31.84     15.71 o
 -10   3   9      243.89      245.76     19.41 o
  -9   3   9      177.24      185.60     15.42 o
  -8   3   9        3.95       37.31     20.10 o
  -7   3   9       91.76       95.67     21.39 o
  -6   3   9      612.83      455.05     30.89 o
  -5   3   9      246.75      158.03     21.49 o
  -4   3   9        0.29        4.30      7.45 o
  -3   3   9       10.27       10.53      6.63 o
  -2   3   9       70.82       89.64     12.15 o
  -1   3   9        6.79       12.36      7.03 o
   0   3   9        1.59        5.61      6.92 o
   1   3   9        3.88        6.82      7.42 o
   2   3   9      101.40      104.09     11.21 o
   3   3   9       35.55       36.39     10.75 o
   4   3   9       76.64       80.80      8.90 o
   5   3   9      207.74      220.61     19.15 o
   6   3   9       43.67       47.78      8.62 o
   7   3   9      102.93       84.56     19.45 o
   8   3   9        2.63        8.39      9.70 o
   9   3   9       36.92       25.15      9.15 o
  10   3   9       15.12       22.21     10.00 o
  11   3   9        1.97        4.16      9.15 o
  12   3   9        0.16       12.25      9.21 o
  13   3   9       38.74       36.92     10.33 o
  14   3   9        5.65       20.65      9.69 o
  15   3   9       10.84       10.11      9.78 o
  16   3   9       43.98       62.72     11.03 o
  -9   4   9      207.56      139.80     20.04 o
  -8   4   9        2.25       12.80     12.47 o
  -7   4   9        2.09        8.90      9.51 o
  -6   4   9        3.28        7.80      9.08 o
  -5   4   9        2.01        6.19      9.24 o
  -4   4   9       24.36       14.57      8.77 o
  -3   4   9        4.79        9.14      8.95 o
  -2   4   9       29.44       24.63      9.02 o
  -1   4   9        3.23        3.44     11.94 o
   0   4   9       20.26       26.86     11.84 o
   1   4   9       17.13       17.79     12.32 o
   2   4   9       23.93       25.58     12.30 o
   3   4   9       57.16       62.51     20.27 o
   4   4   9        8.32       21.02     12.05 o
   5   4   9        2.22       21.08     11.90 o
   6   4   9       19.44        7.08     13.82 o
   7   4   9       13.48        9.79     13.86 o
   8   4   9       20.07       11.32     13.92 o
 -24   0  10       26.84       32.38     11.79 o
 -23   0  10      106.95      114.83     13.73 o
 -22   0  10        4.43        8.61     10.85 o
 -21   0  10       65.47       70.56     12.07 o
 -20   0  10       83.25      101.53     12.97 o
 -19   0  10       22.61       33.42      9.78 o
 -18   0  10      148.12      147.21     19.51 o
 -17   0  10        0.52       11.89     14.46 o
 -16   0  10      571.43      646.29     27.17 o
 -15   0  10       55.23       65.40     13.80 o
 -14   0  10      165.24      154.46     10.65 o
 -13   0  10       45.64       52.93     24.08 o
 -12   0  10       16.90       61.68     38.38 o
 -11   0  10      256.12      256.54     53.80 o
 -10   0  10      721.27      678.19     26.01 o
  -9   0  10       72.59       84.00     13.43 o
  -8   0  10      212.23      230.74     16.95 o
  -7   0  10      103.70       96.51     13.98 o
  -6   0  10       25.66       19.09     11.01 o
  -5   0  10      466.13      560.96     22.86 o
  -4   0  10       53.67       39.11      8.39 o
  -3   0  10     1199.44     1235.41     31.23 o
  -2   0  10      369.18      396.60     20.29 o
  -1   0  10       32.57       22.17     11.72 o
   0   0  10      100.65      116.23     14.06 o
   1   0  10       81.48       88.72      8.02 o
   2   0  10      683.69      617.31     15.59 o
   3   0  10      314.57      309.96     10.92 o
   4   0  10       67.44       76.35      7.60 o
   5   0  10      435.66      372.22     19.97 o
   6   0  10       86.31      113.26     14.70 o
   7   0  10     1090.86     1013.33     30.00 o
   8   0  10      479.51      508.02     23.47 o
   9   0  10        0.26        4.55     11.76 o
  10   0  10        9.44       16.28     12.47 o
  11   0  10      344.76      341.66     21.61 o
  12   0  10      170.33      165.67     17.87 o
  13   0  10      488.62      524.64     25.87 o
  14   0  10      134.23      146.54     17.52 o
  15   0  10      275.49      273.25     21.01 o
  16   0  10      308.41      294.07     21.83 o
  17   0  10       10.83       18.37     13.97 o
  18   0  10       33.67       23.57     15.23 o
  19   0  10       24.52       26.53     14.81 o
  20   0  10        0.50        0.06     14.18 o
  21   0  10       30.55       29.85     14.59 o
  22   0  10      171.19      165.87     20.19 o
 -23   1  10        9.40       -2.38     11.40 o
 -22   1  10       88.05      117.34     10.62 o
 -21   1  10       14.62       26.71      8.54 o
 -20   1  10        6.42        9.19      8.01 o
 -19   1  10        0.16       14.59      9.18 o
 -18   1  10       18.63       26.09      9.41 o
 -17   1  10        2.39       16.34     14.12 o
 -16   1  10      268.95      273.19     20.44 o
 -15   1  10        3.27        2.90      9.11 o
 -14   1  10       62.24       59.95     10.73 o
 -13   1  10       61.26       45.80     11.64 o
 -12   1  10      500.73      418.14     29.32 o
 -11   1  10      101.11      103.48      7.34 o
 -10   1  10        9.94        7.87      5.55 o
  -9   1  10       37.56       32.45      6.12 o
  -8   1  10       11.84       10.95      5.59 o
  -7   1  10      855.38      827.30     17.08 o
  -6   1  10       64.31       56.08     11.36 o
  -5   1  10       73.34       79.25      7.75 o
  -4   1  10       88.47       71.47      7.37 o
  -3   1  10        2.53       14.66      6.37 o
  -2   1  10      762.18      798.26     22.59 o
  -1   1  10     1516.71     1432.44     42.57 o
   0   1  10      114.32      132.06      8.63 o
   1   1  10      652.46      651.71     15.64 o
   2   1  10      184.09      211.03      7.17 o
   3   1  10      273.34      307.26     13.83 o
   4   1  10      393.36      402.38      8.50 o
   5   1  10       60.25       74.67      9.84 o
   6   1  10       32.48       41.97     10.45 o
   7   1  10        9.18       32.60      8.70 o
   8   1  10        1.45       26.44     11.34 o
   9   1  10      114.99      115.50      7.44 o
  10   1  10        7.36       16.79      8.79 o
  11   1  10        1.49        5.04      8.56 o
  12   1  10       74.29       78.80     10.86 o
  13   1  10       39.77       36.82      9.78 o
  14   1  10      188.31      160.39     12.72 o
  15   1  10       17.25       14.15     10.07 o
  16   1  10        6.45       20.92     10.10 o
  17   1  10       44.63       41.82     10.93 o
  18   1  10      174.91      148.32     13.46 o
  19   1  10        7.99       19.29     10.02 o
  20   1  10        5.48       13.46     10.31 o
  21   1  10       41.81       33.56     10.96 o
  22   1  10       13.24       12.13     11.08 o
 -21   2  10        1.57        6.88     15.92 o
 -20   2  10        7.95        9.82     15.32 o
 -19   2  10        0.62       12.49     14.61 o
 -18   2  10       28.90       40.76     16.18 o
 -17   2  10       87.70       76.31     17.49 o
 -16   2  10       88.81      110.58     18.60 o
 -15   2  10       50.78       49.66     16.76 o
 -14   2  10        7.35       12.77     11.00 o
 -13   2  10      379.71      426.45     30.87 o
 -12   2  10      194.61      140.98     25.45 o
 -11   2  10      191.94      116.75     22.71 o
 -10   2  10       76.51       82.46     24.11 o
  -9   2  10       41.76       12.33     18.09 o
  -8   2  10        4.88       24.41     18.49 o
  -7   2  10       33.96       19.21     18.31 o
  -6   2  10        1.68        0.83      8.54 o
  -5   2  10      245.18      257.26     25.01 o
  -4   2  10      104.09      118.62     47.82 o
  -3   2  10     1927.42     2102.35     90.67 o
  -2   2  10      441.32      436.79    106.78 o
  -1   2  10       36.23       47.31      8.10 o
   0   2  10      331.64      327.10     15.60 o
   1   2  10      185.56      180.77     10.15 o
   2   2  10      190.24      200.96     12.34 o
   3   2  10       27.69       30.76      6.51 o
   4   2  10       45.77       51.41      6.96 o
   5   2  10      149.45      138.43      8.35 o
   6   2  10       72.30       77.51      7.81 o
   7   2  10       16.81       18.89      6.74 o
   8   2  10      236.84      236.43     13.23 o
   9   2  10      174.37      191.34     14.23 o
  10   2  10        3.85        8.50      8.94 o
  11   2  10        7.74       16.67      9.01 o
  12   2  10        3.24       11.49      8.63 o
  13   2  10       52.54       44.65      9.91 o
  14   2  10       79.71       78.89     10.79 o
  15   2  10       17.39       30.86     16.16 o
  16   2  10        2.04        2.93      9.07 o
  17   2  10       16.97       18.60      9.97 o
  18   2  10        3.39        6.50      9.47 o
  19   2  10        0.10       10.99     16.05 o
 -16   3  10        2.57       21.40     15.10 o
 -15   3  10       15.52       15.67     14.88 o
 -14   3  10        0.71        5.00     15.64 o
 -13   3  10       17.10       18.59     12.31 o
 -12   3  10        8.37        8.90     11.95 o
 -11   3  10       39.43       36.96     13.08 o
 -10   3  10      222.24      247.98     17.99 o
  -9   3  10       24.06       17.81     21.81 o
  -8   3  10       32.80       18.19     21.51 o
  -7   3  10       23.51       19.92     23.51 o
  -6   3  10      193.78      205.85     28.17 o
  -5   3  10       18.42       16.35     21.07 o
  -4   3  10      110.06       92.14     22.72 o
  -3   3  10       10.39       18.22      7.49 o
  -2   3  10       21.53       21.21      8.15 o
  -1   3  10        3.42        3.07      7.09 o
   0   3  10        0.68        8.00      7.37 o
   1   3  10      276.66      279.86     12.49 o
   2   3  10      122.57      130.41     13.02 o
   3   3  10        0.05        9.56      7.72 o
   4   3  10       14.92       18.15      8.21 o
   5   3  10      100.34       92.96     13.73 o
   6   3  10      157.87      174.68     11.46 o
   7   3  10       56.10       61.85     11.50 o
   8   3  10        5.92       10.99      9.46 o
   9   3  10        0.69        5.73      9.22 o
  10   3  10        7.71       19.03      9.38 o
  11   3  10       71.26       62.36     10.50 o
  12   3  10       40.41       44.76     14.48 o
  13   3  10        3.00        6.25      9.40 o
  14   3  10        8.19       11.12     10.09 o
  15   3  10        0.13        9.58     10.33 o
  -6   4  10        9.84       12.89      9.75 o
  -5   4  10        1.79        8.94      9.37 o
  -4   4  10        2.60        4.54      9.39 o
  -3   4  10        0.22        0.33      9.29 o
  -2   4  10       22.80       14.51     12.84 o
  -1   4  10        2.26        5.48     11.40 o
   0   4  10       13.01       21.60     12.84 o
   1   4  10        3.70        6.86     11.74 o
   2   4  10        1.92        7.03     11.34 o
   3   4  10       10.82       16.31     12.23 o
   4   4  10        0.16       10.84     12.03 o
 -22   1  11       20.66       21.78     11.70 o
 -21   1  11        0.01        5.75      8.73 o
 -20   1  11        0.33       13.99      8.72 o
 -19   1  11        6.30       13.49      8.30 o
 -18   1  11        0.45        0.78      9.16 o
 -17   1  11       22.03       16.92     15.11 o
 -16   1  11       73.27       55.86     14.85 o
 -15   1  11       28.52       20.04     10.71 o
 -14   1  11       16.38        8.79      9.97 o
 -13   1  11        0.01       -0.96      9.38 o
 -12   1  11        0.94       -0.94      9.98 o
 -11   1  11      183.92      170.23     23.07 o
 -10   1  11        0.22       -0.33      5.72 o
  -9   1  11        3.32        4.33      5.88 o
  -8   1  11       95.57       92.09     10.25 o
  -7   1  11        0.99        3.54      5.89 o
  -6   1  11       32.62       26.60      6.93 o
  -5   1  11       38.41       41.69     10.39 o
  -4   1  11      298.42      296.96     29.20 o
  -3   1  11      172.97      193.86     11.11 o
  -2   1  11      971.97      969.94     43.49 o
  -1   1  11      118.40      124.67      7.20 o
   0   1  11       56.65       55.19      6.86 o
   1   1  11      364.85      367.56     13.42 o
   2   1  11        0.11       18.10      9.40 o
   3   1  11      609.37      585.76     10.58 o
   4   1  11       30.60       57.94     10.27 o
   5   1  11       55.65       83.89     14.22 o
   6   1  11       86.66       87.02      8.29 o
   7   1  11      284.50      299.23     11.65 o
   8   1  11       76.56       99.46     12.17 o
   9   1  11      169.89      171.79     12.35 o
  10   1  11      152.58      144.67     13.47 o
  11   1  11       80.61       73.24     10.91 o
  12   1  11      159.28      135.94     12.31 o
  13   1  11       89.15       81.43     16.17 o
  14   1  11       64.58       77.22     11.64 o
  15   1  11        4.59        8.65      9.81 o
  16   1  11        4.50       11.69     10.25 o
  17   1  11      147.71      143.33     13.60 o
  18   1  11      231.26      188.23     14.64 o
  19   1  11       81.83       89.43     12.25 o
  20   1  11        0.15       -1.81     10.37 o
 -20   2  11       38.54       53.56     17.46 o
 -19   2  11       15.85        5.25     16.09 o
 -18   2  11       11.10       21.00     15.17 o
 -17   2  11        0.99       23.93     15.48 o
 -16   2  11       30.94       41.30     15.42 o
 -15   2  11       79.88       75.06     13.63 o
 -14   2  11        4.43       12.72     18.97 o
 -13   2  11      112.84       96.75     23.97 o
 -12   2  11       34.78       28.45     19.42 o
 -11   2  11       83.00       77.15     24.25 o
 -10   2  11       36.22       15.83     17.29 o
  -9   2  11       34.50       34.98     20.97 o
  -8   2  11        0.33       -0.02     15.38 o
  -7   2  11       18.74       20.82     17.59 o
  -6   2  11      169.65      162.70     44.62 o
  -5   2  11      184.77      176.81     23.01 o
  -4   2  11      128.64      138.19     60.13 o
  -3   2  11       55.58       70.50     10.42 o
  -2   2  11        2.41       20.80     10.20 o
  -1   2  11      442.41      509.63     35.58 o
   0   2  11        1.12        8.09      6.92 o
   1   2  11        2.25        8.35      7.11 o
   2   2  11       24.69       15.35      7.48 o
   3   2  11        2.80        6.78      6.02 o
   4   2  11        8.29       16.91      6.50 o
   5   2  11       37.74       37.22      7.12 o
   6   2  11       84.42       71.50      7.71 o
   7   2  11      231.35      228.23     11.19 o
   8   2  11      202.58      162.71     17.00 o
   9   2  11       84.88       96.62     14.64 o
  10   2  11       20.26       17.95      9.01 o
  11   2  11        3.71        9.10      8.92 o
  12   2  11      114.97      120.26     11.92 o
  13   2  11        2.98       10.58      9.02 o
  14   2  11       11.69       19.13      9.90 o
  15   2  11       13.21       20.81      9.84 o
  16   2  11        6.56       -0.76      9.00 o
  17   2  11       60.33       65.04     10.90 o
  18   2  11        1.38        4.74      9.82 o
 -15   3  11       10.71       13.20     16.02 o
 -14   3  11        6.86        4.90     15.25 o
 -13   3  11        6.89       20.23     12.85 o
 -12   3  11      132.39      150.30     16.18 o
 -11   3  11        0.01       10.44     12.49 o
 -10   3  11      273.58      258.35     29.24 o
  -9   3  11       52.45       68.41     23.69 o
  -8   3  11      199.61      191.26     27.62 o
  -7   3  11       32.65       34.00     21.19 o
  -6   3  11       86.34       97.27     23.03 o
  -5   3  11        4.32        4.10     18.85 o
  -4   3  11        0.31        0.07     12.06 o
  -3   3  11        0.18        3.96      7.78 o
  -2   3  11       31.90       29.04      8.44 o
  -1   3  11        4.05        8.90      7.59 o
   0   3  11       43.10       29.17      8.44 o
   1   3  11       92.19       93.13      9.98 o
   2   3  11        7.34        6.03      7.86 o
   3   3  11        6.74       10.62      8.04 o
   4   3  11       34.93       32.26      8.86 o
   5   3  11        2.84       11.99      8.49 o
   6   3  11        0.00        9.71      8.16 o
   7   3  11       28.24       37.60     10.90 o
   8   3  11       75.60       69.37     12.28 o
   9   3  11        5.46       23.43     10.24 o
  10   3  11        4.79        8.45      9.34 o
  11   3  11       62.35       49.78     13.98 o
  12   3  11       19.46       18.42      9.94 o
  13   3  11       49.38       39.28     11.16 o
 -21   0  12      390.79      462.26     20.85 o
 -20   0  12       54.46       81.74     19.70 o
 -19   0  12       18.40       26.95     11.27 o
 -18   0  12        5.21        4.71     14.85 o
 -17   0  12        7.69        9.00     14.52 o
 -16   0  12       29.95       53.02     15.46 o
 -15   0  12       30.14       57.69     12.59 o
 -14   0  12      240.63      269.81     32.55 o
 -13   0  12        4.55       16.58     13.42 o
 -12   0  12        0.13       34.11     28.31 o
 -11   0  12      699.99      579.07     37.14 o
 -10   0  12      241.46      190.00     20.25 o
  -9   0  12        0.83        6.10     12.85 o
  -8   0  12      145.86      151.77     17.39 o
  -7   0  12      263.22      285.91     20.31 o
  -6   0  12      256.66      319.49     21.34 o
  -5   0  12      678.70      552.21     26.66 o
  -4   0  12       13.19       18.90      9.09 o
  -3   0  12      127.32       93.46     16.06 o
  -2   0  12        4.10       -5.12     14.27 o
  -1   0  12      401.54      469.09     24.39 o
   0   0  12     1951.52     1992.08    134.43 o
   1   0  12     3341.48     3377.81    145.51 o
   2   0  12     1710.26     1665.26    116.12 o
   3   0  12        9.29        9.94      8.33 o
   4   0  12      196.79      179.52     10.56 o
   5   0  12        2.33        7.28     12.55 o
   6   0  12      934.49      911.04     31.00 o
   7   0  12      167.90      136.77     16.66 o
   8   0  12        0.27        6.64     12.27 o
   9   0  12       10.28        2.94     12.76 o
  10   0  12      214.73      220.49     19.36 o
  11   0  12       58.89       81.51     16.79 o
  12   0  12      275.56      272.67     22.26 o
  13   0  12        2.48       22.36     15.15 o
  14   0  12      111.18       94.43     18.67 o
  15   0  12      415.55      348.59     25.59 o
  16   0  12        9.16       11.25     15.41 o
  17   0  12       16.20       26.00     15.09 o
  18   0  12       19.40       35.45     16.79 o
  19   0  12        0.25        3.02     15.23 o
  20   0  12       51.41       50.88     16.84 o
 -21   1  12       29.61       41.12      9.79 o
 -20   1  12       39.49       51.94      9.86 o
 -19   1  12       20.14       33.12      9.46 o
 -18   1  12      135.91      155.60     11.38 o
 -17   1  12       20.92       15.14     14.69 o
 -16   1  12      183.18      120.19     13.43 o
 -15   1  12       73.32       65.77     16.87 o
 -14   1  12        7.92       13.71     10.62 o
 -13   1  12        4.32        2.83     10.41 o
 -12   1  12       32.23       17.40     10.57 o
 -11   1  12      155.87      140.64     13.08 o
 -10   1  12       12.54       10.56      6.80 o
  -9   1  12      319.69      367.16     12.69 o
  -8   1  12       54.57       51.52      7.57 o
  -7   1  12       53.55       62.42     11.38 o
  -6   1  12       16.89       15.86      7.47 o
  -5   1  12       44.36       42.96      8.04 o
  -4   1  12       49.27       53.54      8.21 o
  -3   1  12       73.24      101.17     10.30 o
  -2   1  12     1795.63     1794.95     73.89 o
  -1   1  12        6.90       17.83      4.01 o
   0   1  12       18.65       22.57      3.80 o
   1   1  12       44.56       58.83      9.13 o
   2   1  12      726.93      733.10     12.33 o
   3   1  12       72.73       85.06     12.02 o
   4   1  12       68.36       64.40      8.29 o
   5   1  12      254.14      285.48      9.09 o
   6   1  12      132.39      144.98      8.13 o
   7   1  12       76.76      105.16     18.05 o
   8   1  12       22.21       30.23      9.73 o
   9   1  12      510.59      461.43     18.07 o
  10   1  12      237.14      214.99     13.97 o
  11   1  12       36.41       47.34     10.87 o
  12   1  12       23.61       23.85     10.09 o
  13   1  12        2.75        8.67     10.31 o
  14   1  12       96.04       97.84     12.19 o
  15   1  12       29.24       24.85     10.35 o
  16   1  12        3.93       11.32     10.09 o
  17   1  12       51.25       40.31     10.91 o
  18   1  12        2.49        7.83     10.44 o
  19   1  12       18.60       30.40     11.20 o
 -18   2  12        2.72       27.06     16.26 o
 -17   2  12       49.48       53.87     16.85 o
 -16   2  12       11.87        8.91     12.06 o
 -15   2  12      103.21      132.42     24.68 o
 -14   2  12        6.34        8.86     19.04 o
 -13   2  12       24.31       38.52     20.33 o
 -12   2  12      134.22       95.52     24.89 o
 -11   2  12        7.14        7.20     20.79 o
 -10   2  12       20.78       11.11     20.46 o
  -9   2  12        3.60        9.33     19.28 o
  -8   2  12       90.47       68.44     21.32 o
  -7   2  12      151.00      197.53     24.92 o
  -6   2  12        0.00        6.59      9.31 o
  -5   2  12      137.88      146.84     17.99 o
  -4   2  12       27.57       24.35      9.98 o
  -3   2  12        0.23        8.10      9.00 o
  -2   2  12       22.27       20.07      7.83 o
  -1   2  12        3.06        6.31      7.45 o
   0   2  12       46.58       48.50      8.39 o
   1   2  12       18.66       21.19      8.02 o
   2   2  12       50.54       63.37      8.84 o
   3   2  12       53.91       51.78      7.20 o
   4   2  12       42.76       40.83      7.38 o
   5   2  12       77.55       81.97      8.23 o
   6   2  12        0.60        3.44      6.69 o
   7   2  12       94.81       94.40     10.03 o
   8   2  12       66.40       85.09      9.35 o
   9   2  12       61.08       64.58     11.04 o
  10   2  12        4.26        7.88      9.89 o
  11   2  12       67.40       77.27     11.45 o
  12   2  12        4.73       11.30      9.75 o
  13   2  12       34.54       28.14     10.46 o
  14   2  12        5.12       16.52     10.22 o
  15   2  12        1.85       -1.74      9.69 o
  16   2  12        2.32       22.20      9.99 o
  17   2  12        7.46       11.61      9.96 o
 -13   3  12        0.13       12.50     13.00 o
 -12   3  12       83.92       72.78     14.34 o
 -11   3  12        2.43       11.25     19.33 o
 -10   3  12       16.45       10.54     19.21 o
  -9   3  12       12.78       21.81     18.90 o
  -8   3  12        7.96       13.24     19.86 o
  -7   3  12        5.92       17.15     19.76 o
  -6   3  12       21.87       -0.74     19.96 o
  -5   3  12       37.77       38.01     20.75 o
  -4   3  12       10.24        5.71     12.12 o
  -3   3  12       37.24       21.92     13.04 o
  -2   3  12       11.57       14.60      8.23 o
  -1   3  12        0.90        8.99      8.03 o
   0   3  12       18.82       15.03      8.43 o
   1   3  12       17.63       14.73      8.46 o
   2   3  12       55.85       58.89      9.37 o
   3   3  12        5.67       11.37      8.28 o
   4   3  12        0.12        5.35      8.39 o
   5   3  12        9.38       18.16      8.55 o
   6   3  12       10.16       17.71      9.23 o
   7   3  12       48.13       48.42     15.35 o
   8   3  12       17.28       18.50      9.65 o
   9   3  12        0.00        5.30      9.18 o
  10   3  12        7.44       13.04      9.73 o
  11   3  12        0.30        6.34      9.32 o
 -19   1  13        9.86       26.29     12.08 o
 -18   1  13       43.04       78.25     12.58 o
 -17   1  13        2.14       16.48     13.10 o
 -16   1  13       43.36       35.01     12.51 o
 -15   1  13        0.09       -0.26     21.00 o
 -14   1  13      170.60      136.56     24.04 o
 -13   1  13        0.46        8.24     11.01 o
 -12   1  13       37.95       21.33     10.74 o
 -11   1  13       17.07       17.90     10.13 o
 -10   1  13        0.52       -1.63      9.79 o
  -9   1  13       75.71       57.60      8.37 o
  -8   1  13       51.31       30.26      7.38 o
  -7   1  13        3.16        2.32      6.82 o
  -6   1  13       70.01       53.58      8.94 o
  -5   1  13      148.95      153.15      9.89 o
  -4   1  13       63.00       57.72      8.51 o
  -3   1  13       88.70       79.71      8.72 o
  -2   1  13      370.45      380.32     12.73 o
  -1   1  13      114.20      112.71      7.01 o
   0   1  13        0.62       11.53      5.50 o
   1   1  13        4.10       12.46      5.37 o
   2   1  13       19.61       41.80     11.45 o
   3   1  13       34.70       51.77      9.44 o
   4   1  13       71.31       99.79      7.94 o
   5   1  13      157.86      171.66      8.73 o
   6   1  13      177.42      212.40     14.26 o
   7   1  13        9.17       10.64      9.88 o
   8   1  13      200.98      160.51     13.27 o
   9   1  13       67.17       66.80     12.51 o
  10   1  13        0.39       20.73     10.00 o
  11   1  13       15.38       26.36     10.24 o
  12   1  13        5.42        2.93     10.01 o
  13   1  13       32.90       37.54     10.89 o
  14   1  13       64.20       69.18     11.93 o
  15   1  13       12.22       22.58     10.97 o
  16   1  13       37.67       52.08     11.86 o
  17   1  13       11.89       23.18     11.18 o
  18   1  13        2.88        2.54     10.85 o
 -16   2  13       10.40       20.07     12.86 o
 -15   2  13        0.63        6.67     19.07 o
 -14   2  13        5.55        5.22     22.54 o
 -13   2  13        5.44       14.95     19.58 o
 -12   2  13        0.02        7.75     21.88 o
 -11   2  13        4.27       18.05     20.16 o
 -10   2  13       94.62       49.44     22.88 o
  -9   2  13        1.45        2.97     19.87 o
  -8   2  13        3.78        6.25     16.05 o
  -7   2  13        0.90        4.89     19.77 o
  -6   2  13        4.92       24.56     11.04 o
  -5   2  13      166.09      133.78     24.34 o
  -4   2  13       64.35       58.36     22.58 o
  -3   2  13        0.06        0.67      9.78 o
  -2   2  13        5.56        6.25      8.13 o
  -1   2  13      123.10      131.95     10.66 o
   0   2  13       29.10       27.50      8.93 o
   1   2  13       24.89       19.04      8.28 o
   2   2  13        7.99       20.98      7.74 o
   3   2  13       28.59       38.72      8.90 o
   4   2  13       76.18       76.70      8.62 o
   5   2  13       20.98       38.99      7.76 o
   6   2  13        4.68       10.86      7.37 o
   7   2  13       16.97       25.29     10.05 o
   8   2  13      126.83      120.16     10.16 o
   9   2  13        3.06        9.04     10.36 o
  10   2  13       60.96       76.57     12.04 o
  11   2  13       15.56       27.28     10.95 o
  12   2  13        6.05        7.13      9.70 o
  13   2  13        5.18       18.37     10.88 o
  14   2  13       29.15       33.32     11.17 o
  15   2  13       55.73       88.48     31.33 o
 -10   3  13        2.64       24.31     20.38 o
  -9   3  13        6.81       27.99     22.11 o
  -8   3  13       15.77       20.60     22.54 o
  -7   3  13       15.80       11.30     22.47 o
  -6   3  13        5.87        2.24     21.06 o
  -5   3  13       28.97       27.28     14.15 o
  -4   3  13        3.10        1.12     12.20 o
  -3   3  13        3.86        8.83     11.92 o
  -2   3  13        9.97       12.94     12.85 o
  -1   3  13        5.11       12.27      8.40 o
   0   3  13       10.58        4.92      7.97 o
   1   3  13       51.73       55.33      9.93 o
   2   3  13        7.96        8.05      8.34 o
   3   3  13        7.79       13.76      9.37 o
   4   3  13        8.55       15.75      8.37 o
   5   3  13        0.04        9.63      8.77 o
   6   3  13        7.67       15.55      9.39 o
   7   3  13        4.04       21.35     10.92 o
   8   3  13       23.77       17.74     11.01 o
 -18   0  14       10.77        5.41     16.16 o
 -17   0  14       24.80       13.25     16.01 o
 -16   0  14       21.66       17.84     15.07 o
 -15   0  14      236.67      257.08     22.21 o
 -14   0  14       21.36       50.51     15.20 o
 -13   0  14       11.17       45.83     24.03 o
 -12   0  14        2.12       16.08     16.28 o
 -11   0  14      492.77      414.33     16.87 o
 -10   0  14      153.19      187.46     12.79 o
  -9   0  14       64.56       74.07     17.49 o
  -8   0  14       49.76       38.49     15.76 o
  -7   0  14       62.90       76.31     16.74 o
  -6   0  14       15.43       26.62     14.41 o
  -5   0  14       43.09       34.01     14.50 o
  -4   0  14      125.07       92.03     15.05 o
  -3   0  14      193.76      154.31     20.61 o
  -2   0  14      161.12      198.63     20.83 o
  -1   0  14     1519.27     1359.72     72.04 o
   0   0  14        0.46       11.27     11.63 o
   1   0  14      152.71      133.05     18.49 o
   2   0  14       86.75       91.84     14.21 o
   3   0  14      633.68      614.07     24.78 o
   4   0  14       57.86       39.37     15.47 o
   5   0  14       95.62       82.03     16.16 o
   6   0  14      205.39      193.85     19.24 o
   7   0  14        9.27       12.36     14.10 o
   8   0  14        0.02       10.74     14.46 o
   9   0  14       17.81       18.36     14.70 o
  10   0  14      365.49      315.59     23.91 o
  11   0  14      676.55      580.11     29.89 o
  12   0  14       17.41       12.94     16.15 o
  13   0  14        4.05       12.54     14.75 o
  14   0  14       12.14       21.47     15.50 o
  15   0  14        9.97       11.85     16.04 o
  16   0  14       88.89       71.70     17.68 o
  17   0  14       18.74       26.11     16.19 o
 -17   1  14        4.41        6.65     11.89 o
 -16   1  14       46.48       61.46     13.08 o
 -15   1  14        7.36        8.20     11.41 o
 -14   1  14       64.32       48.36     18.06 o
 -13   1  14      108.04      147.14     17.25 o
 -12   1  14       80.24       65.89     19.84 o
 -11   1  14       85.74       89.79     17.85 o
 -10   1  14        5.47        7.25     10.60 o
  -9   1  14      106.27      102.40     28.70 o
  -8   1  14        3.87        4.09      7.55 o
  -7   1  14       98.33       64.33     11.72 o
  -6   1  14      121.38       98.46     12.41 o
  -5   1  14       25.78       29.91      8.32 o
  -4   1  14        9.53       24.12      7.95 o
  -3   1  14       24.39       40.23      8.42 o
  -2   1  14       64.37       84.14     10.40 o
  -1   1  14        3.02       15.35      5.90 o
   0   1  14       16.68       22.35      6.08 o
   1   1  14       62.58       91.77      6.99 o
   2   1  14      964.08     1051.64     15.85 o
   3   1  14      101.51      118.43      8.05 o
   4   1  14      133.49      139.07      7.86 o
   5   1  14        7.99       20.90      6.05 o
   6   1  14       39.85       43.19     10.75 o
   7   1  14      203.11      213.65     14.86 o
   8   1  14       13.88       10.48     10.42 o
   9   1  14       30.65       32.26     10.46 o
  10   1  14        2.06       13.42     10.55 o
  11   1  14       13.50       15.14     10.26 o
  12   1  14       71.09       63.99     11.84 o
  13   1  14       70.81       73.51     12.68 o
  14   1  14        1.88        2.35     10.73 o
  15   1  14       90.12       83.86     14.92 o
  16   1  14        5.10       14.10     11.55 o
 -14   2  14        3.05        0.54     22.31 o
 -13   2  14        3.03      -13.95     20.87 o
 -12   2  14        5.56      -13.06     21.29 o
 -11   2  14       16.87       40.20     24.20 o
 -10   2  14        0.81       -2.56     19.02 o
  -9   2  14       29.97       14.03     20.69 o
  -8   2  14       15.25       22.46     21.47 o
  -7   2  14       59.78       32.64     20.17 o
  -6   2  14       10.98       18.06     10.69 o
  -5   2  14       26.04       31.20     11.47 o
  -4   2  14       73.21       69.54     12.57 o
  -3   2  14        0.43        2.70      8.62 o
  -2   2  14      107.29       97.68     10.59 o
  -1   2  14       11.23       17.40      8.99 o
   0   2  14       88.23       82.40     10.30 o
   1   2  14       11.51       20.62      8.21 o
   2   2  14        0.00       10.10      8.51 o
   3   2  14      164.95      159.33     13.46 o
   4   2  14      110.18      109.78      9.49 o
   5   2  14       18.87       18.16      7.84 o
   6   2  14       81.14       80.70      9.02 o
   7   2  14        1.66        9.92      7.91 o
   8   2  14      100.55      101.13     12.03 o
   9   2  14        6.18        7.12      8.75 o
  10   2  14       10.24        9.46     10.46 o
  11   2  14       40.89       46.45     11.58 o
  12   2  14        2.30       18.87     11.40 o
  13   2  14        8.41       22.99     11.48 o
  -6   3  14       16.98       11.21     12.68 o
  -5   3  14       28.41       22.29     11.90 o
  -4   3  14        0.12        3.53     12.64 o
  -3   3  14        1.50        9.37     12.93 o
  -2   3  14        0.02        7.88     11.77 o
  -1   3  14       24.78       20.77     13.06 o
   0   3  14       30.94       26.94      9.36 o
   1   3  14        0.10       -7.20      8.61 o
   2   3  14       10.41        9.13      8.87 o
   3   3  14        0.60        7.24      9.25 o
   4   3  14        8.13       13.62      8.78 o
 -15   1  15        4.95        4.20     11.63 o
 -14   1  15        6.01       16.81     12.23 o
 -13   1  15        2.19        4.60     12.18 o
 -12   1  15        3.51        8.15     11.95 o
 -11   1  15        1.69       -4.33     11.38 o
 -10   1  15       39.17       22.27     11.14 o
  -9   1  15       31.61       37.59     11.78 o
  -8   1  15        0.51        1.43     10.63 o
  -7   1  15       39.72       42.40     11.74 o
  -6   1  15       12.16       14.07      8.07 o
  -5   1  15       18.05       18.86      6.97 o
  -4   1  15       37.04       38.72      8.96 o
  -3   1  15       70.55       54.45     13.69 o
  -2   1  15        9.27       11.59      6.84 o
  -1   1  15       34.96       38.58      6.62 o
   0   1  15       18.57       32.33      6.47 o
   1   1  15       89.13      105.09      7.50 o
   2   1  15      461.41      462.25     19.50 o
   3   1  15       22.13       37.28      6.92 o
   4   1  15        2.39        8.08      7.74 o
   5   1  15        2.24        6.85     10.25 o
   6   1  15        0.15        4.87     10.48 o
   7   1  15       78.58       81.17     12.26 o
   8   1  15        4.25        5.42     10.63 o
   9   1  15       26.95       23.02     11.15 o
  10   1  15        2.98        8.21     10.79 o
  11   1  15       13.60       21.46     10.78 o
  12   1  15        0.29        4.71     10.36 o
  13   1  15       45.75       44.92     11.74 o
 -12   2  15       21.27       37.64     24.39 o
 -11   2  15       28.83        4.57     19.89 o
 -10   2  15        6.94       -2.48     22.81 o
  -9   2  15       10.01       31.06     21.12 o
  -8   2  15        7.86       20.77     18.61 o
  -7   2  15      204.25       96.27     22.65 o
  -6   2  15       13.45       16.78     11.86 o
  -5   2  15       40.33       36.24     16.32 o
  -4   2  15       58.73       39.72     10.07 o
  -3   2  15        0.03        8.24      9.23 o
  -2   2  15        4.40        2.15      8.49 o
  -1   2  15        0.12       -0.89      8.49 o
   0   2  15       20.99       28.24      9.23 o
   1   2  15       28.86       27.42      9.41 o
   2   2  15       29.82       33.93     11.47 o
   3   2  15       23.68       39.97      9.43 o
   4   2  15        2.11       14.02      7.70 o
   5   2  15       46.75       54.19      8.78 o
   6   2  15      121.41       93.53     10.94 o
   7   2  15        4.82        9.42      8.93 o
   8   2  15       35.48       44.16     10.07 o
   9   2  15       57.42       43.36      9.99 o
  10   2  15        1.29        6.02      9.10 o
 -14   0  16       19.87       60.19     16.98 o
 -13   0  16       10.20       32.28     15.84 o
 -12   0  16      125.82      158.38     19.92 o
 -11   0  16      129.86      155.97     18.39 o
 -10   0  16       45.46       93.10     12.17 o
  -9   0  16       48.10       78.49     42.44 o
  -8   0  16       41.06       26.13     18.35 o
  -7   0  16        2.00       18.70     18.11 o
  -6   0  16       69.90       86.64     19.46 o
  -5   0  16       12.74       28.12     17.65 o
  -4   0  16       52.70       77.42     18.41 o
  -3   0  16        4.30        5.18     11.22 o
  -2   0  16       42.50       49.45     11.86 o
  -1   0  16      202.09      200.50     22.41 o
   0   0  16      207.87      201.45     22.29 o
   1   0  16       12.53       25.39     16.54 o
   2   0  16       44.59       53.61     17.37 o
   3   0  16      163.39      183.42     21.39 o
   4   0  16       53.27       77.10     18.19 o
   5   0  16        4.72        4.64     14.74 o
   6   0  16        1.58        9.31     15.23 o
   7   0  16        5.32        3.25     14.67 o
   8   0  16        3.80       26.93     15.34 o
   9   0  16        5.19       12.62     15.30 o
  10   0  16        1.89        6.21     14.94 o
  11   0  16        1.02       14.13     15.27 o
  12   0  16       12.28        7.58     16.16 o
 -13   1  16       14.82       20.33     12.45 o
 -12   1  16        0.00       -1.99     12.46 o
 -11   1  16        1.40        2.73     12.38 o
 -10   1  16      126.16       87.91     31.33 o
  -9   1  16       19.09       23.86     12.17 o
  -8   1  16      147.03      173.90     15.48 o
  -7   1  16       12.21       11.98     11.39 o
  -6   1  16        0.56        7.50     10.76 o
  -5   1  16       54.92       60.26      8.35 o
  -4   1  16        2.41        3.83      8.42 o
  -3   1  16      134.94      140.40      9.49 o
  -2   1  16       73.22       75.93      8.16 o
  -1   1  16       25.81       46.87      8.53 o
   0   1  16        1.88        7.55      6.43 o
   1   1  16       17.96       32.12      6.73 o
   2   1  16       24.96       23.78      6.24 o
   3   1  16       34.26       50.40      8.14 o
   4   1  16       14.48       16.66      8.42 o
   5   1  16       35.36       37.06     11.55 o
   6   1  16        0.00       14.02     11.07 o
   7   1  16       34.10       51.63     11.88 o
   8   1  16       36.87       30.76     11.60 o
   9   1  16        1.21        9.59     11.16 o
  10   1  16        0.03       -1.52     11.11 o
  11   1  16        0.01        9.64     11.29 o
  -8   2  16        0.18       23.34     20.24 o
  -7   2  16        0.02        4.96     19.39 o
  -6   2  16        5.35        8.30     19.83 o
  -5   2  16        6.63       16.32     10.03 o
  -4   2  16       91.45       80.82     10.93 o
  -3   2  16        2.90        2.09      8.73 o
  -2   2  16        7.95       21.24      9.13 o
  -1   2  16        0.31        0.72      9.33 o
   0   2  16        1.35        5.25      9.18 o
   1   2  16        1.71        8.55      8.81 o
   2   2  16        0.61        7.66      9.37 o
   3   2  16      169.58      193.04     22.60 o
   4   2  16        4.02       15.62      9.51 o
   5   2  16       97.16       69.79      9.15 o
   6   2  16        4.88       13.56      9.26 o
  -9   1  17        3.64       10.37     12.60 o
  -8   1  17        5.14        9.16     12.45 o
  -7   1  17        2.94        7.16     12.03 o
  -6   1  17       96.75       79.24     25.70 o
  -5   1  17        0.20       -3.45     10.94 o
  -4   1  17       22.02       18.61      6.72 o
  -3   1  17        2.99        7.01      7.50 o
  -2   1  17        1.06        9.33      7.06 o
  -1   1  17        0.60        3.24      7.15 o
   0   1  17       31.43       23.66      6.79 o
   1   1  17        1.22        4.69      7.17 o
   2   1  17        1.39        5.58      7.19 o
   3   1  17       22.97       22.66      9.74 o
   4   1  17       22.04       36.34      9.86 o
   5   1  17        3.73        4.78     11.34 o
   6   1  17        5.56        8.61     11.32 o
   7   1  17        0.90        9.11     16.17 o
  -5   0  18       13.17        8.50     17.58 o
  -4   0  18        2.98        6.39     19.02 o
  -3   0  18      170.51      235.10     26.48 o
  -2   0  18      108.71      118.37     16.47 o
  -1   0  18       26.41       17.16     12.32 o
   0   0  18        0.21       -2.70     16.11 o
   1   0  18        2.55       13.14     16.79 o
   2   0  18        1.27       10.04     16.59 o
   3   0  18       33.03       32.69     17.49 o
 
